# Supplementary material for: Investigating hospital Mycobacterium chelonae infection using whole genome sequencing and hybrid assembly
Source: PLoS One. 2020 Nov 9;15(11):e0236533. doi: 10.1371/journal.pone.0236533 (PMC7652343; doi:10.1371/journal.pone.0236533)
Supplement: S1 Table — (XLSX) [file pone.0236533.s001.xlsx]

## Sheet: Sheet1
Bin Id	Accession Number	Species	Strain	Source	Completeness	Contamination	Strain heterogeneity	Genome size (bp)	# contigs	# predicted genes	Short read coverage	Long read coverage	Phylogenetic Tree Number	novel genomes
GCF_000971805.1	GCF_000971805.1	Mycobacterium Chelonae	ATCC 35752	tortoise	98.83	0.03	0	4898027	23	4784	NA	NA	1	FALSE
GCF_001632805.1	GCF_001632805.1	Mycobacterium Chelonae	CCUG 47445	human	98.83	0.03	0	5029817	1	4897	NA	NA	2	FALSE
GCF_001853535.1	GCF_001853535.1	Mycobacterium Chelonae	24998	seahorse	99.5	0.03	0	5092024	17	4950	NA	NA	3	FALSE
GCF_001853545.1	GCF_001853545.1	Mycobacterium Chelonae	42895	seahorse	99.5	0.03	0	5115523	21	4977	NA	NA	4	FALSE
GCF_001853585.1	GCF_001853585.1	Mycobacterium Chelonae	1557	human	99.44	0.03	0	5267678	61	5219	NA	NA	5	FALSE
GCF_001853605.1	GCF_001853605.1	Mycobacterium Chelonae	35599	seahorse	99.5	0.03	0	5171588	33	5180	NA	NA	6	FALSE
GCF_001853615.1	GCF_001853615.1	Mycobacterium Chelonae	35600	seahorse	99.5	0.03	0	5101196	20	4967	NA	NA	7	FALSE
GCF_001853665.1	GCF_001853665.1	Mycobacterium Chelonae	B20_S13	environment	99.5	0.03	0	5118876	27	5084	NA	NA	8	FALSE
GCF_001853685.1	GCF_001853685.1	Mycobacterium Chelonae	B3_S15	environment	99.83	0	0	5142009	16	5051	NA	NA	9	FALSE
GCF_001853695.1	GCF_001853695.1	Mycobacterium Chelonae	203	python	99.5	0.03	0	4919524	27	4740	NA	NA	10	FALSE
GCF_001853715.1	GCF_001853715.1	Mycobacterium Chelonae	29192	seadragon	99.83	0	0	5204027	23	5106	NA	NA	11	FALSE
GCF_001853745.1	GCF_001853745.1	Mycobacterium Chelonae	29191	seadragon	99.83	0	0	5202317	17	5103	NA	NA	12	FALSE
GCF_001853775.1	GCF_001853775.1	Mycobacterium Chelonae	B17_S14	environment	99.5	0.03	0	5252925	63	5261	NA	NA	13	FALSE
GCF_001853805.1	GCF_001853805.1	Mycobacterium Chelonae	1558	human	99.44	0.47	33.33	5357569	22	5321	NA	NA	14	FALSE
GCF_001853845.1	GCF_001853845.1	Mycobacterium Chelonae	15510	human	99.5	0.33	0	4887531	5	4779	NA	NA	15	FALSE
GCF_001853865.1	GCF_001853865.1	Mycobacterium Chelonae	15511	human	99.39	0	0	4938961	72	4880	NA	NA	16	FALSE
GCF_001853885.1	GCF_001853885.1	Mycobacterium Chelonae	15513	human	99.5	0.03	0	5201060	21	5065	NA	NA	17	FALSE
GCF_001853895.1	GCF_001853895.1	Mycobacterium Chelonae	15519	human	99.5	0.05	0	4984122	14	4912	NA	NA	18	FALSE
GCF_001853925.1	GCF_001853925.1	Mycobacterium Chelonae	15512	human	99.83	0.85	0	5331455	31	5227	NA	NA	19	FALSE
GCF_001853945.1	GCF_001853945.1	Mycobacterium Chelonae	15515	human	99.44	0.2	0	5815049	53	5925	NA	NA	20	FALSE
GCF_001853965.1	GCF_001853965.1	Mycobacterium Chelonae	15514	human	99.5	0.03	0	5015148	13	4884	NA	NA	21	FALSE
GCF_001853985.1	GCF_001853985.1	Mycobacterium Chelonae	15517	human	99.5	0.41	0	5062740	22	5003	NA	NA	22	FALSE
GCF_001853995.1	GCF_001853995.1	Mycobacterium Chelonae	15518	human	99.44	3.53	68.18	5878106	665	6272	NA	NA	23	FALSE
GCF_001854015.1	GCF_001854015.1	Mycobacterium Chelonae	15520	human	99.5	0.03	0	5004135	102	4957	NA	NA	24	FALSE
GCF_001854035.1	GCF_001854035.1	Mycobacterium Chelonae	Trumpetfish	trumpetfish	99.5	0.37	0	5267463	109	5225	NA	NA	25	FALSE
GCF_001942545.1	GCF_001942545.1	Mycobacterium Chelonae	ATCC 35752	tortoise	98.83	0.03	0	5035051	20	4919	NA	NA	26	FALSE
GCF_001942555.1	GCF_001942555.1	Mycobacterium Chelonae	ATCC 19237	human	98.83	0.03	0	5099700	21	4984	NA	NA	27	FALSE
GCF_001942575.1	GCF_001942575.1	Mycobacterium Chelonae	37256	cichlid	99.5	0.03	0	5114756	21	5072	NA	NA	28	FALSE
GCF_002013305.1	GCF_002013305.1	Mycobacterium Chelonae	96-1720	human	99.5	0.03	0	4989234	36	4953	NA	NA	29	FALSE
GCF_002013315.1	GCF_002013315.1	Mycobacterium Chelonae	96-1728	human	99.5	0.03	0	4939129	45	4813	NA	NA	30	FALSE
GCF_002013455.1	GCF_002013455.1	Mycobacterium Chelonae	D16R2	environment	99.5	0.03	0	5152563	41	5111	NA	NA	31	FALSE
GCF_002013485.1	GCF_002013485.1	Mycobacterium Chelonae	D16R9	environment	98.83	0.03	0	5124775	40	5036	NA	NA	32	FALSE
GCF_002013515.1	GCF_002013515.1	Mycobacterium Chelonae	D16R19	environment	99.47	0.03	0	4988518	30	4890	NA	NA	33	FALSE
GCF_002013535.1	GCF_002013535.1	Mycobacterium Chelonae	D16R20	environment	99.5	0.2	0	5181067	77	5116	NA	NA	34	FALSE
GCF_002013595.1	GCF_002013595.1	Mycobacterium Chelonae	96-1705	human	99.5	0.03	0	4996994	49	4921	NA	NA	35	FALSE
GCF_002013635.1	GCF_002013635.1	Mycobacterium Chelonae	96-1724	human	98.72	0.03	0	5166650	47	5117	NA	NA	36	FALSE
GCF_002013675.1	GCF_002013675.1	Mycobacterium Chelonae	D16R10	environment	98.83	0.03	0	5132689	65	5062	NA	NA	37	FALSE
GCF_002013725.1	GCF_002013725.1	Mycobacterium Chelonae	96-1717	human	99.39	0.03	0	5087096	49	5076	NA	NA	38	FALSE
GCF_002013815.1	GCF_002013815.1	Mycobacterium Chelonae	D16Q24	environment	99.12	0.03	0	5454906	126	5562	NA	NA	39	FALSE
GCF_002013825.1	GCF_002013825.1	Mycobacterium Chelonae	D16R14	environment	99.42	0.03	0	5122533	41	5099	NA	NA	40	FALSE
GCF_002013855.1	GCF_002013855.1	Mycobacterium Chelonae	D16R7	environment	99.45	0.03	0	5211550	40	5237	NA	NA	41	FALSE
GCF_002102055.1	GCF_002102055.1	Mycobacterium Chelonae	ATCC 35752	tortoise	98.83	0.03	0	5023765	9	4900	NA	NA	42	FALSE
GCF_003390495.1	GCF_003390495.1	Mycobacterium Chelonae	MOTT36W	human	99.5	0.36	0	5106636	1	4991	NA	NA	43	FALSE
Myco1	SAMN13542593	Mycobacterium Chelonae	Myco1	human	99.29	0.03	0	4968398	1	4863	50X	90X	44	TRUE
Myco2a	SAMN13542594	Mycobacterium Chelonae	Myco2a	human	99.17	0.03	0	5059060	4	4958	50X	90X	45	TRUE
Myco2b	SAMN13542595	Mycobacterium Chelonae	Myco2b	human	99.5	0.03	0	5073687	2	4973	50X	90X	46	TRUE
Myco3a	SAMN13542596	Mycobacterium Chelonae	Myco3a	human	99.5	0	0	5061177	1	4912	50X	90X	47	TRUE
Myco3b	SAMN13542597	Mycobacterium Chelonae	Myco3b	human	99.5	0	0	5061074	1	4916	50X	90X	48	TRUE
Myco4	SAMN13542598	Mycobacterium Chelonae	Myco4	human	99.5	0.03	0	5012819	6	4859	50X	90X	49	TRUE
Myco5	SAMN13542599	Mycobacterium Chelonae	Myco5	human	99.5	0.03	0	5197416	76	5149	50X	NA	50	TRUE
Myco6	SAMN13542600	Mycobacterium Chelonae	Myco6	human	99.5	0.41	0	4945239	2	4898	50X	90X	51	TRUE
Myco7	SAMN13542601	Mycobacterium Chelonae	Myco7	human	99.83	0	0	5107309	3	4931	50X	90X	52	TRUE
