# Supplementary material for: Investigating hospital Mycobacterium chelonae infection using whole genome sequencing and hybrid assembly
Source: PLoS One. 2020 Nov 9;15(11):e0236533. doi: 10.1371/journal.pone.0236533 (PMC7652343; doi:10.1371/journal.pone.0236533)
Supplement: S3 Table — (XLSX) [file pone.0236533.s003.xlsx]

## Sheet: Sheet1
Bin Id	Accession	Completeness	Contamination	Strain heterogeneity	Genome size (bp)	# contigs	# predicted genes	Coverage
Vibrio1	SAMN14354743	98.85	1.1	44.44	5276844	763	5185	17.3839
Vibrio2	SAMN14354744	98.96	0.91	33.33	5270811	708	5148	18.4838
Vibrio3	SAMN14354745	99.71	0.16	50	5338471	492	5080	18.8412
Vibrio4	SAMN14354746	99.73	0.09	0	5363719	393	5070	199.194
Vibrio5	SAMN14354747	99.73	0.09	0	5368345	389	5072	170.463
Vibrio6	SAMN14354748	99.73	0.09	0	5354549	388	5063	199.347
Vibrio7	SAMN14354749	99.73	0.09	0	5362848	390	5072	195.643
Vibrio8	SAMN14354750	99.73	0.09	0	5362709	388	5071	258.486
Vibrio9	SAMN14354751	99.73	0.09	0	5364415	395	5081	189.483
Vibrio10	SAMN14354752	99.73	0.09	0	5363665	401	5076	162.044
Vibrio11	SAMN14354753	99.46	0.12	0	5337308	391	5053	216.532
Vibrio12	SAMN14354754	99.73	0.15	0	5359086	399	5071	201.258
Vibrio13	SAMN14354755	99.46	0.15	0	5331550	396	5044	196.629
Vibrio14	SAMN14354756	99.46	0.12	0	5333622	395	5042	206.33
Vibrio15	SAMN14354757	99.73	0.12	0	5359349	401	5071	195.019
Vibrio16	SAMN14354758	99.46	0.12	0	5337909	396	5037	255.212
Vibrio17	SAMN14354759	99.73	0.15	0	5360052	399	5081	122.857
Vibrio18	SAMN14354760	99.73	0.09	0	5360418	388	5072	462.54
Vibrio19	SAMN14354761	99.73	0.09	0	5355115	389	5072	333.048
Vibrio20	SAMN14354762	99.73	0.09	0	5357160	386	5076	177.093
Vibrio21	SAMN14354763	99.73	0.09	0	5355919	392	5063	254.576
Vibrio22	SAMN14354764	99.73	0.09	0	5367691	395	5088	146.852
Vibrio23	SAMN14354765	99.73	0.09	0	5356294	389	5060	311.456
Vibrio24	SAMN14354766	99.73	0.09	0	5362255	391	5068	314.975
Vibrio25	SAMN14354767	99.73	0.09	0	5356611	392	5064	275.842
Vibrio26	SAMN14354768	99.73	0.09	0	5362015	389	5069	229.02
Vibrio27	SAMN14354769	99.73	0.09	0	5361366	390	5074	301.913
Vibrio28	SAMN14354770	99.73	0.09	0	5360621	385	5070	324.266
Vibrio29	SAMN14354771	99.46	0.15	0	5339007	409	5056	319.336
Vibrio30	SAMN14354772	99.73	0.09	0	5362267	389	5067	104.104
Vibrio31	SAMN14354773	99.73	0.09	0	5356077	384	5061	415.248
Vibrio32	SAMN14354774	99.73	0.09	0	5356619	389	5073	315.645
Vibrio33	SAMN14354775	99.73	0.09	0	5358716	393	5065	244.902
Vibrio34	SAMN14354776	99.73	0.09	0	5357925	393	5067	314.722
Vibrio35	SAMN14354777	99.73	0.09	0	5352445	385	5065	287.909
Vibrio36	SAMN14354778	99.73	0.09	0	5363748	388	5077	106.909
Vibrio37	SAMN14354779	99.73	0.09	0	5357217	383	5066	75.5642
Vibrio38	SAMN14354780	99.73	0.09	0	5360627	396	5072	45.2021
Vibrio39	SAMN14354781	99.73	0.09	0	5366502	390	5082	35.9171
