# Supplementary material for: Investigating hospital Mycobacterium chelonae infection using whole genome sequencing and hybrid assembly
Source: PLoS One. 2020 Nov 9;15(11):e0236533. doi: 10.1371/journal.pone.0236533 (PMC7652343; doi:10.1371/journal.pone.0236533)
Supplement: S4 Table — (XLSX) [file pone.0236533.s004.xlsx]

## Sheet: Cefoxitin
id	Best_Hit_ARO	Drug Class	Best_Identities	AMR Gene Family	Start	Stop	length
Myco4	y56 beta-lactamase	penam; cephalosporin	48.73	BlaA beta-lactamase	2776656	2777384	728
Myco1	y56 beta-lactamase	penam; cephalosporin	46.34	BlaA beta-lactamase	2581552	2582421	869
Myco5	y56 beta-lactamase	penam; cephalosporin	48.73	BlaA beta-lactamase	256190	256918	728
Myco7	y56 beta-lactamase	penam; cephalosporin	48.31	BlaA beta-lactamase	157696	158424	728
Myco3a	VIM-42	penam; penem; carbapenem; cephalosporin; cephamycin	58.82	VIM beta-lactamase	207403	207816	413
Myco3b	VIM-42	penam; penem; carbapenem; cephalosporin; cephamycin	58.82	VIM beta-lactamase	207403	207816	413
Myco6	VIM-42	penam; penem; carbapenem; cephalosporin; cephamycin	58.82	VIM beta-lactamase	146327	146740	413
Myco4	VIM-42	penam; penem; carbapenem; cephalosporin; cephamycin	45.71	VIM beta-lactamase	134343	134756	413
Myco1	VIM-42	penam; penem; carbapenem; cephalosporin; cephamycin	45.71	VIM beta-lactamase	4871015	4871428	413
Myco5	VIM-42	penam; penem; carbapenem; cephalosporin; cephamycin	45.71	VIM beta-lactamase	129079	129492	413
Myco2a	VIM-42	penam; penem; carbapenem; cephalosporin; cephamycin	45.71	VIM beta-lactamase	132141	132554	413
Myco2b	VIM-42	penam; penem; carbapenem; cephalosporin; cephamycin	45.71	VIM beta-lactamase	4290640	4291053	413
Myco7	VIM-42	penam; penem; carbapenem; cephalosporin; cephamycin	45.71	VIM beta-lactamase	2877866	2878279	413
Myco3a	VEB-5	monobactam; cephalosporin	50	VEB beta-lactamase	4924252	4924680	428
Myco3b	VEB-5	monobactam; cephalosporin	50	VEB beta-lactamase	4924149	4924577	428
Myco6	VEB-5	monobactam; cephalosporin	50	VEB beta-lactamase	1876481	1876909	428
Myco4	VEB-5	monobactam; cephalosporin	50	VEB beta-lactamase	138889	139317	428
Myco1	VEB-5	monobactam; cephalosporin	50	VEB beta-lactamase	4575277	4575705	428
Myco5	VEB-5	monobactam; cephalosporin	57.14	VEB beta-lactamase	66792	66977	185
Myco5	VEB-5	monobactam; cephalosporin	50	VEB beta-lactamase	45062	45490	428
Myco2a	VEB-5	monobactam; cephalosporin	50	VEB beta-lactamase	440523	440951	428
Myco2b	VEB-5	monobactam; cephalosporin	50	VEB beta-lactamase	4598363	4598791	428
Myco7	VEB-5	monobactam; cephalosporin	50	VEB beta-lactamase	3206909	3207337	428
Myco6	Type A NfxB	penam; aminocoumarin antibiotic; macrolide antibiotic; cephalosporin; diaminopyrimidine antibiotic; tetracycline antibiotic; fluoroquinolone antibiotic; phenicol antibiotic	45.16	resistance-nodulation-cell division (RND) antibiotic efflux pump	447963	448883	920
Myco3a	TRU-1	penam; cephalosporin	46.67	TRU beta-lactamase	3241668	3243023	1355
Myco3b	TRU-1	penam; cephalosporin	46.67	TRU beta-lactamase	3241691	3243046	1355
Myco6	TRU-1	penam; cephalosporin	46.67	TRU beta-lactamase	190467	191822	1355
Myco4	TRU-1	penam; cephalosporin	46.67	TRU beta-lactamase	60596	61870	1274
Myco1	TRU-1	penam; cephalosporin	46.67	TRU beta-lactamase	2863459	2864814	1355
Myco5	TRU-1	penam; cephalosporin	46.67	TRU beta-lactamase	47434	48708	1274
Myco2a	TRU-1	penam; cephalosporin	46.67	TRU beta-lactamase	1286030	1287385	1355
Myco2b	TRU-1	penam; cephalosporin	46.67	TRU beta-lactamase	1285403	1286758	1355
Myco7	TRU-1	penam; cephalosporin	46.67	TRU beta-lactamase	4892079	4893353	1274
Myco3a	TolC	tetracycline antibiotic; aminocoumarin antibiotic; macrolide antibiotic; cephalosporin; rifamycin antibiotic; penam; triclosan; cephamycin; glycylcycline; fluoroquinolone antibiotic; phenicol antibiotic	48.15	ATP-binding cassette (ABC) antibiotic efflux pump; major facilitator superfamily (MFS) antibiotic efflux pump; resistance-nodulation-cell division (RND) antibiotic efflux pump	3889663	3891105	1442
Myco3b	TolC	tetracycline antibiotic; aminocoumarin antibiotic; macrolide antibiotic; cephalosporin; rifamycin antibiotic; penam; triclosan; cephamycin; glycylcycline; fluoroquinolone antibiotic; phenicol antibiotic	48.15	ATP-binding cassette (ABC) antibiotic efflux pump; major facilitator superfamily (MFS) antibiotic efflux pump; resistance-nodulation-cell division (RND) antibiotic efflux pump	3889686	3891128	1442
Myco6	TolC	tetracycline antibiotic; aminocoumarin antibiotic; macrolide antibiotic; cephalosporin; rifamycin antibiotic; penam; triclosan; cephamycin; glycylcycline; fluoroquinolone antibiotic; phenicol antibiotic	48.15	ATP-binding cassette (ABC) antibiotic efflux pump; major facilitator superfamily (MFS) antibiotic efflux pump; resistance-nodulation-cell division (RND) antibiotic efflux pump	843381	844823	1442
Myco4	TolC	tetracycline antibiotic; aminocoumarin antibiotic; macrolide antibiotic; cephalosporin; rifamycin antibiotic; penam; triclosan; cephamycin; glycylcycline; fluoroquinolone antibiotic; phenicol antibiotic	48.15	ATP-binding cassette (ABC) antibiotic efflux pump; major facilitator superfamily (MFS) antibiotic efflux pump; resistance-nodulation-cell division (RND) antibiotic efflux pump	405644	407086	1442
Myco4	TolC	tetracycline antibiotic; aminocoumarin antibiotic; macrolide antibiotic; cephalosporin; rifamycin antibiotic; penam; triclosan; cephamycin; glycylcycline; fluoroquinolone antibiotic; phenicol antibiotic	45.83	ATP-binding cassette (ABC) antibiotic efflux pump; major facilitator superfamily (MFS) antibiotic efflux pump; resistance-nodulation-cell division (RND) antibiotic efflux pump	341137	342180	1043
Myco1	TolC	tetracycline antibiotic; aminocoumarin antibiotic; macrolide antibiotic; cephalosporin; rifamycin antibiotic; penam; triclosan; cephamycin; glycylcycline; fluoroquinolone antibiotic; phenicol antibiotic	48.15	ATP-binding cassette (ABC) antibiotic efflux pump; major facilitator superfamily (MFS) antibiotic efflux pump; resistance-nodulation-cell division (RND) antibiotic efflux pump	3503805	3505247	1442
Myco5	TolC	tetracycline antibiotic; aminocoumarin antibiotic; macrolide antibiotic; cephalosporin; rifamycin antibiotic; penam; triclosan; cephamycin; glycylcycline; fluoroquinolone antibiotic; phenicol antibiotic	50	ATP-binding cassette (ABC) antibiotic efflux pump; major facilitator superfamily (MFS) antibiotic efflux pump; resistance-nodulation-cell division (RND) antibiotic efflux pump	139805	140149	344
Myco5	TolC	tetracycline antibiotic; aminocoumarin antibiotic; macrolide antibiotic; cephalosporin; rifamycin antibiotic; penam; triclosan; cephamycin; glycylcycline; fluoroquinolone antibiotic; phenicol antibiotic	48.15	ATP-binding cassette (ABC) antibiotic efflux pump; major facilitator superfamily (MFS) antibiotic efflux pump; resistance-nodulation-cell division (RND) antibiotic efflux pump	334244	335686	1442
Myco2a	TolC	tetracycline antibiotic; aminocoumarin antibiotic; macrolide antibiotic; cephalosporin; rifamycin antibiotic; penam; triclosan; cephamycin; glycylcycline; fluoroquinolone antibiotic; phenicol antibiotic	48.15	ATP-binding cassette (ABC) antibiotic efflux pump; major facilitator superfamily (MFS) antibiotic efflux pump; resistance-nodulation-cell division (RND) antibiotic efflux pump	587789	589231	1442
Myco2a	TolC	tetracycline antibiotic; aminocoumarin antibiotic; macrolide antibiotic; cephalosporin; rifamycin antibiotic; penam; triclosan; cephamycin; glycylcycline; fluoroquinolone antibiotic; phenicol antibiotic	45.83	ATP-binding cassette (ABC) antibiotic efflux pump; major facilitator superfamily (MFS) antibiotic efflux pump; resistance-nodulation-cell division (RND) antibiotic efflux pump	1005806	1006849	1043
Myco2a	TolC	tetracycline antibiotic; aminocoumarin antibiotic; macrolide antibiotic; cephalosporin; rifamycin antibiotic; penam; triclosan; cephamycin; glycylcycline; fluoroquinolone antibiotic; phenicol antibiotic	46.88	ATP-binding cassette (ABC) antibiotic efflux pump; major facilitator superfamily (MFS) antibiotic efflux pump; resistance-nodulation-cell division (RND) antibiotic efflux pump	3449786	3450505	719
Myco2b	TolC	tetracycline antibiotic; aminocoumarin antibiotic; macrolide antibiotic; cephalosporin; rifamycin antibiotic; penam; triclosan; cephamycin; glycylcycline; fluoroquinolone antibiotic; phenicol antibiotic	48.15	ATP-binding cassette (ABC) antibiotic efflux pump; major facilitator superfamily (MFS) antibiotic efflux pump; resistance-nodulation-cell division (RND) antibiotic efflux pump	587789	589231	1442
Myco2b	TolC	tetracycline antibiotic; aminocoumarin antibiotic; macrolide antibiotic; cephalosporin; rifamycin antibiotic; penam; triclosan; cephamycin; glycylcycline; fluoroquinolone antibiotic; phenicol antibiotic	45.83	ATP-binding cassette (ABC) antibiotic efflux pump; major facilitator superfamily (MFS) antibiotic efflux pump; resistance-nodulation-cell division (RND) antibiotic efflux pump	1005806	1006849	1043
Myco2b	TolC	tetracycline antibiotic; aminocoumarin antibiotic; macrolide antibiotic; cephalosporin; rifamycin antibiotic; penam; triclosan; cephamycin; glycylcycline; fluoroquinolone antibiotic; phenicol antibiotic	46.88	ATP-binding cassette (ABC) antibiotic efflux pump; major facilitator superfamily (MFS) antibiotic efflux pump; resistance-nodulation-cell division (RND) antibiotic efflux pump	3449154	3449873	719
Myco7	TolC	tetracycline antibiotic; aminocoumarin antibiotic; macrolide antibiotic; cephalosporin; rifamycin antibiotic; penam; triclosan; cephamycin; glycylcycline; fluoroquinolone antibiotic; phenicol antibiotic	48.15	ATP-binding cassette (ABC) antibiotic efflux pump; major facilitator superfamily (MFS) antibiotic efflux pump; resistance-nodulation-cell division (RND) antibiotic efflux pump	4250251	4251693	1442
Myco4	TLA-3	monobactam; fluoroquinolone antibiotic; cephalosporin	45.83	TLA beta-lactamase	1200304	1200585	281
Myco3a	THIN-B	carbapenem; penam; cephalosporin	46.39	THIN-B beta-lactamase	70014	70931	917
Myco3a	THIN-B	carbapenem; penam; cephalosporin	46.43	THIN-B beta-lactamase	2970023	2970334	311
Myco3b	THIN-B	carbapenem; penam; cephalosporin	46.39	THIN-B beta-lactamase	70014	70931	917
Myco3b	THIN-B	carbapenem; penam; cephalosporin	46.43	THIN-B beta-lactamase	2970046	2970357	311
Myco6	THIN-B	carbapenem; penam; cephalosporin	46.43	THIN-B beta-lactamase	2733903	2734214	311
Myco6	THIN-B	carbapenem; penam; cephalosporin	47.15	THIN-B beta-lactamase	25261	26178	917
Myco4	THIN-B	carbapenem; penam; cephalosporin	46.79	THIN-B beta-lactamase	14410	15327	917
Myco1	THIN-B	carbapenem; penam; cephalosporin	46.77	THIN-B beta-lactamase	4751085	4752002	917
Myco5	THIN-B	carbapenem; penam; cephalosporin	46.77	THIN-B beta-lactamase	12441	13358	917
Myco5	THIN-B	carbapenem; penam; cephalosporin	51.61	THIN-B beta-lactamase	4665	5048	383
Myco2a	THIN-B	carbapenem; penam; cephalosporin	46.79	THIN-B beta-lactamase	12207	13124	917
Myco2b	THIN-B	carbapenem; penam; cephalosporin	46.79	THIN-B beta-lactamase	4410071	4410988	917
Myco7	THIN-B	carbapenem; penam; cephalosporin	47.15	THIN-B beta-lactamase	2997294	2998211	917
Myco3a	TEM-190	penam; penem; cephalosporin; monobactam	48.72	TEM beta-lactamase	3495393	3496751	1358
Myco3b	TEM-190	penam; penem; cephalosporin; monobactam	48.72	TEM beta-lactamase	3495416	3496774	1358
Myco6	TEM-190	penam; penem; cephalosporin; monobactam	48.72	TEM beta-lactamase	470531	471889	1358
Myco4	TEM-190	penam; penem; cephalosporin; monobactam	48.72	TEM beta-lactamase	336419	337777	1358
Myco1	TEM-190	penam; penem; cephalosporin; monobactam	48.72	TEM beta-lactamase	3146881	3148239	1358
Myco5	TEM-190	penam; penem; cephalosporin; monobactam	48.72	TEM beta-lactamase	132661	134019	1358
Myco2a	TEM-190	penam; penem; cephalosporin; monobactam	48.72	TEM beta-lactamase	1010209	1011567	1358
Myco2b	TEM-190	penam; penem; cephalosporin; monobactam	48.72	TEM beta-lactamase	1010209	1011567	1358
Myco7	TEM-190	penam; penem; cephalosporin; monobactam	48.72	TEM beta-lactamase	4617769	4619127	1358
Myco3a	SRT-2	cephalosporin	57.14	SRT beta-lactamase	502901	504403	1502
Myco3b	SRT-2	cephalosporin	57.14	SRT beta-lactamase	502904	504406	1502
Myco6	SRT-2	cephalosporin	57.14	SRT beta-lactamase	514995	516497	1502
Myco4	SRT-2	cephalosporin	57.14	SRT beta-lactamase	468160	469662	1502
Myco1	SRT-2	cephalosporin	57.14	SRT beta-lactamase	272260	273762	1502
Myco5	SRT-2	cephalosporin	57.14	SRT beta-lactamase	68979	70481	1502
Myco2a	SRT-2	cephalosporin	57.14	SRT beta-lactamase	435758	437260	1502
Myco2b	SRT-2	cephalosporin	57.14	SRT beta-lactamase	3985931	3987433	1502
Myco7	SRT-2	cephalosporin	57.14	SRT beta-lactamase	2562268	2563770	1502
Myco5	smeS	penam; cephalosporin; cephamycin; aminoglycoside antibiotic	46.15	resistance-nodulation-cell division (RND) antibiotic efflux pump	31262	31867	605
Myco1	smeR	penam; cephalosporin; cephamycin; aminoglycoside antibiotic	45.83	resistance-nodulation-cell division (RND) antibiotic efflux pump	1528514	1529776	1262
Myco5	smeR	penam; cephalosporin; cephamycin; aminoglycoside antibiotic	45.83	resistance-nodulation-cell division (RND) antibiotic efflux pump	63987	65249	1262
Myco7	smeR	penam; cephalosporin; cephamycin; aminoglycoside antibiotic	45.83	resistance-nodulation-cell division (RND) antibiotic efflux pump	1306369	1307631	1262
Myco3a	smeB	penam; cephalosporin; cephamycin; aminoglycoside antibiotic	50	resistance-nodulation-cell division (RND) antibiotic efflux pump	2776796	2778622	1826
Myco3a	smeB	penam; cephalosporin; cephamycin; aminoglycoside antibiotic	61.11	resistance-nodulation-cell division (RND) antibiotic efflux pump	702818	703123	305
Myco3b	smeB	penam; cephalosporin; cephamycin; aminoglycoside antibiotic	61.11	resistance-nodulation-cell division (RND) antibiotic efflux pump	702821	703126	305
Myco3b	smeB	penam; cephalosporin; cephamycin; aminoglycoside antibiotic	50	resistance-nodulation-cell division (RND) antibiotic efflux pump	2776819	2778645	1826
Myco6	smeB	penam; cephalosporin; cephamycin; aminoglycoside antibiotic	61.11	resistance-nodulation-cell division (RND) antibiotic efflux pump	712045	712350	305
Myco4	smeB	penam; cephalosporin; cephamycin; aminoglycoside antibiotic	48.15	resistance-nodulation-cell division (RND) antibiotic efflux pump	2598548	2600374	1826
Myco4	smeB	penam; cephalosporin; cephamycin; aminoglycoside antibiotic	61.11	resistance-nodulation-cell division (RND) antibiotic efflux pump	668689	668994	305
Myco1	smeB	penam; cephalosporin; cephamycin; aminoglycoside antibiotic	61.11	resistance-nodulation-cell division (RND) antibiotic efflux pump	474748	475053	305
Myco1	smeB	penam; cephalosporin; cephamycin; aminoglycoside antibiotic	48.15	resistance-nodulation-cell division (RND) antibiotic efflux pump	2403576	2405402	1826
Myco5	smeB	penam; cephalosporin; cephamycin; aminoglycoside antibiotic	61.11	resistance-nodulation-cell division (RND) antibiotic efflux pump	58790	59095	305
Myco5	smeB	penam; cephalosporin; cephamycin; aminoglycoside antibiotic	48.15	resistance-nodulation-cell division (RND) antibiotic efflux pump	78042	79868	1826
Myco2a	smeB	penam; cephalosporin; cephamycin; aminoglycoside antibiotic	61.11	resistance-nodulation-cell division (RND) antibiotic efflux pump	636287	636592	305
Myco2a	smeB	penam; cephalosporin; cephamycin; aminoglycoside antibiotic	48.15	resistance-nodulation-cell division (RND) antibiotic efflux pump	1759663	1761489	1826
Myco2b	smeB	penam; cephalosporin; cephamycin; aminoglycoside antibiotic	48.15	resistance-nodulation-cell division (RND) antibiotic efflux pump	1759023	1760849	1826
Myco2b	smeB	penam; cephalosporin; cephamycin; aminoglycoside antibiotic	61.11	resistance-nodulation-cell division (RND) antibiotic efflux pump	3786599	3786904	305
Myco7	smeB	penam; cephalosporin; cephamycin; aminoglycoside antibiotic	50	resistance-nodulation-cell division (RND) antibiotic efflux pump	331034	332860	1826
Myco7	smeB	penam; cephalosporin; cephamycin; aminoglycoside antibiotic	61.11	resistance-nodulation-cell division (RND) antibiotic efflux pump	2361316	2361621	305
Myco3a	SMB-1	carbapenem; cephalosporin; penam	61.54	SMB beta-lactamase	2203282	2204310	1028
Myco3b	SMB-1	carbapenem; cephalosporin; penam	61.54	SMB beta-lactamase	2203284	2204312	1028
Myco6	SMB-1	carbapenem; cephalosporin; penam	61.54	SMB beta-lactamase	1949218	1950246	1028
Myco4	SMB-1	carbapenem; cephalosporin; penam	61.54	SMB beta-lactamase	2036627	2037655	1028
Myco1	SMB-1	carbapenem; cephalosporin; penam	61.54	SMB beta-lactamase	1835430	1836458	1028
Myco5	SMB-1	carbapenem; cephalosporin; penam	61.54	SMB beta-lactamase	55900	56928	1028
Myco2a	SMB-1	carbapenem; cephalosporin; penam	61.54	SMB beta-lactamase	2322395	2323423	1028
Myco2b	SMB-1	carbapenem; cephalosporin; penam	61.54	SMB beta-lactamase	2321755	2322783	1028
Myco7	SMB-1	carbapenem; cephalosporin; penam	61.54	SMB beta-lactamase	944490	945518	1028
Myco1	SHV-15	carbapenem; penam; cephalosporin	66.67	SHV beta-lactamase	369439	369903	464
Myco3a	SHV-122	carbapenem; penam; cephalosporin	45.45	SHV beta-lactamase	1837336	1838154	818
Myco3b	SHV-122	carbapenem; penam; cephalosporin	45.45	SHV beta-lactamase	1837338	1838156	818
Myco6	RSA-2	carbapenem; cephalosporin	53.33	RSA beta-lactamase	128278	128496	218
Myco1	RSA-2	carbapenem; cephalosporin	46.15	RSA beta-lactamase	3354675	3356084	1409
Myco5	RSA-2	carbapenem; cephalosporin	72.73	RSA beta-lactamase	52670	52753	83
Myco5	RSA-2	carbapenem; cephalosporin	72.73	RSA beta-lactamase	1	84	83
Myco2a	RSA-2	carbapenem; cephalosporin	46.15	RSA beta-lactamase	736932	738341	1409
Myco2b	RSA-2	carbapenem; cephalosporin	46.15	RSA beta-lactamase	736932	738341	1409
Myco3a	Pseudomonas aeruginosa soxR	tetracycline antibiotic; cephalosporin; acridine dye; penam; triclosan; glycylcycline; fluoroquinolone antibiotic; phenicol antibiotic; rifamycin antibiotic	49.24	ATP-binding cassette (ABC) antibiotic efflux pump; major facilitator superfamily (MFS) antibiotic efflux pump; resistance-nodulation-cell division (RND) antibiotic efflux pump	2349235	2349687	452
Myco3b	Pseudomonas aeruginosa soxR	tetracycline antibiotic; cephalosporin; acridine dye; penam; triclosan; glycylcycline; fluoroquinolone antibiotic; phenicol antibiotic; rifamycin antibiotic	49.24	ATP-binding cassette (ABC) antibiotic efflux pump; major facilitator superfamily (MFS) antibiotic efflux pump; resistance-nodulation-cell division (RND) antibiotic efflux pump	2349258	2349710	452
Myco6	Pseudomonas aeruginosa soxR	tetracycline antibiotic; cephalosporin; acridine dye; penam; triclosan; glycylcycline; fluoroquinolone antibiotic; phenicol antibiotic; rifamycin antibiotic	49.24	ATP-binding cassette (ABC) antibiotic efflux pump; major facilitator superfamily (MFS) antibiotic efflux pump; resistance-nodulation-cell division (RND) antibiotic efflux pump	2102412	2102864	452
Myco4	Pseudomonas aeruginosa soxR	tetracycline antibiotic; cephalosporin; acridine dye; penam; triclosan; glycylcycline; fluoroquinolone antibiotic; phenicol antibiotic; rifamycin antibiotic	49.24	ATP-binding cassette (ABC) antibiotic efflux pump; major facilitator superfamily (MFS) antibiotic efflux pump; resistance-nodulation-cell division (RND) antibiotic efflux pump	2182624	2183076	452
Myco1	Pseudomonas aeruginosa soxR	tetracycline antibiotic; cephalosporin; acridine dye; penam; triclosan; glycylcycline; fluoroquinolone antibiotic; phenicol antibiotic; rifamycin antibiotic	49.24	ATP-binding cassette (ABC) antibiotic efflux pump; major facilitator superfamily (MFS) antibiotic efflux pump; resistance-nodulation-cell division (RND) antibiotic efflux pump	1981961	1982413	452
Myco5	Pseudomonas aeruginosa soxR	tetracycline antibiotic; cephalosporin; acridine dye; penam; triclosan; glycylcycline; fluoroquinolone antibiotic; phenicol antibiotic; rifamycin antibiotic	49.24	ATP-binding cassette (ABC) antibiotic efflux pump; major facilitator superfamily (MFS) antibiotic efflux pump; resistance-nodulation-cell division (RND) antibiotic efflux pump	68348	68800	452
Myco2a	Pseudomonas aeruginosa soxR	tetracycline antibiotic; cephalosporin; acridine dye; penam; triclosan; glycylcycline; fluoroquinolone antibiotic; phenicol antibiotic; rifamycin antibiotic	49.24	ATP-binding cassette (ABC) antibiotic efflux pump; major facilitator superfamily (MFS) antibiotic efflux pump; resistance-nodulation-cell division (RND) antibiotic efflux pump	2176962	2177414	452
Myco2b	Pseudomonas aeruginosa soxR	tetracycline antibiotic; cephalosporin; acridine dye; penam; triclosan; glycylcycline; fluoroquinolone antibiotic; phenicol antibiotic; rifamycin antibiotic	49.24	ATP-binding cassette (ABC) antibiotic efflux pump; major facilitator superfamily (MFS) antibiotic efflux pump; resistance-nodulation-cell division (RND) antibiotic efflux pump	2176322	2176774	452
Myco7	Pseudomonas aeruginosa soxR	tetracycline antibiotic; cephalosporin; acridine dye; penam; triclosan; glycylcycline; fluoroquinolone antibiotic; phenicol antibiotic; rifamycin antibiotic	49.24	ATP-binding cassette (ABC) antibiotic efflux pump; major facilitator superfamily (MFS) antibiotic efflux pump; resistance-nodulation-cell division (RND) antibiotic efflux pump	791879	792331	452
Myco4	Pseudomonas aeruginosa CpxR	sulfonamide antibiotic; penem; tetracycline antibiotic; aminocoumarin antibiotic; cephalosporin; macrolide antibiotic; carbapenem; cephamycin; aminoglycoside antibiotic; peptide antibiotic; diaminopyrimidine antibiotic; penam; monobactam; fluoroquinolone antibiotic; phenicol antibiotic	52.38	resistance-nodulation-cell division (RND) antibiotic efflux pump	439664	439768	104
Myco6	PER-2	penam; penem; carbapenem; cephalosporin; monobactam	50	PER beta-lactamase	1244507	1245340	833
Myco4	PER-2	penam; penem; carbapenem; cephalosporin; monobactam	50	PER beta-lactamase	58004	58837	833
Myco1	PER-2	penam; penem; carbapenem; cephalosporin; monobactam	50	PER beta-lactamase	3843809	3844642	833
Myco5	PER-2	penam; penem; carbapenem; cephalosporin; monobactam	50	PER beta-lactamase	119301	120134	833
Myco2a	PER-2	penam; penem; carbapenem; cephalosporin; monobactam	50	PER beta-lactamase	240171	241004	833
Myco2b	PER-2	penam; penem; carbapenem; cephalosporin; monobactam	50	PER beta-lactamase	240170	241003	833
Myco7	PER-2	penam; penem; carbapenem; cephalosporin; monobactam	50	PER beta-lactamase	3898849	3899682	833
Myco3a	OXY-2-5	penam; cephalosporin; monobactam	50	OXY beta-lactamase	2790544	2791515	971
Myco3b	OXY-2-5	penam; cephalosporin; monobactam	50	OXY beta-lactamase	2790567	2791538	971
Myco6	OXY-2-5	penam; cephalosporin; monobactam	50	OXY beta-lactamase	2540331	2541302	971
Myco4	OXY-2-5	penam; cephalosporin; monobactam	50	OXY beta-lactamase	2612293	2613264	971
Myco1	OXY-2-5	penam; cephalosporin; monobactam	50	OXY beta-lactamase	2417321	2418292	971
Myco5	OXY-2-5	penam; cephalosporin; monobactam	50	OXY beta-lactamase	91787	92758	971
Myco2a	OXY-2-5	penam; cephalosporin; monobactam	50	OXY beta-lactamase	1746773	1747744	971
Myco2b	OXY-2-5	penam; cephalosporin; monobactam	50	OXY beta-lactamase	1746133	1747104	971
Myco7	OXY-2-5	penam; cephalosporin; monobactam	50	OXY beta-lactamase	318142	319113	971
Myco5	OXY-2-3	penam; cephalosporin; monobactam	58.33	OXY beta-lactamase	30924	31208	284
Myco3a	OXA-9	penam; cephalosporin	50	OXA beta-lactamase	490237	491880	1643
Myco3b	OXA-9	penam; cephalosporin	50	OXA beta-lactamase	490239	491882	1643
Myco6	OXA-9	penam; cephalosporin	50	OXA beta-lactamase	502326	503969	1643
Myco4	OXA-9	penam; cephalosporin	50	OXA beta-lactamase	455490	457133	1643
Myco4	OXA-9	penam; cephalosporin	50	OXA beta-lactamase	2457686	2458723	1037
Myco1	OXA-9	penam; cephalosporin	50	OXA beta-lactamase	259587	261230	1643
Myco5	OXA-9	penam; cephalosporin	50	OXA beta-lactamase	122911	123630	719
Myco2a	OXA-9	penam; cephalosporin	50	OXA beta-lactamase	423085	424728	1643
Myco2a	OXA-9	penam; cephalosporin	50	OXA beta-lactamase	1901315	1902352	1037
Myco2b	OXA-9	penam; cephalosporin	50	OXA beta-lactamase	1900675	1901712	1037
Myco2b	OXA-9	penam; cephalosporin	50	OXA beta-lactamase	3998463	4000106	1643
Myco7	OXA-9	penam; cephalosporin	50	OXA beta-lactamase	2574801	2576444	1643
Myco3a	OXA-62	penam; cephalosporin	52.38	OXA beta-lactamase	1049749	1050057	308
Myco3b	OXA-62	penam; cephalosporin	52.38	OXA beta-lactamase	1049752	1050060	308
Myco6	OXA-62	penam; cephalosporin	52.38	OXA beta-lactamase	942472	942780	308
Myco4	OXA-62	penam; cephalosporin	52.38	OXA beta-lactamase	896126	896434	308
Myco1	OXA-62	penam; cephalosporin	52.38	OXA beta-lactamase	742498	742818	320
Myco1	OXA-62	penam; cephalosporin	52.63	OXA beta-lactamase	3984703	3985578	875
Myco5	OXA-62	penam; cephalosporin	52.38	OXA beta-lactamase	46306	46614	308
Myco2a	OXA-62	penam; cephalosporin	52.38	OXA beta-lactamase	3559659	3559967	308
Myco2b	OXA-62	penam; cephalosporin	52.38	OXA beta-lactamase	3559029	3559337	308
Myco7	OXA-62	penam; cephalosporin	52.38	OXA beta-lactamase	2076699	2077007	308
Myco7	OXA-55	penam; cephalosporin	46.15	OXA beta-lactamase	2613840	2614988	1148
Myco3a	OXA-421	penam; cephalosporin	52.63	OXA beta-lactamase	3103855	3104337	482
Myco3b	OXA-421	penam; cephalosporin	52.63	OXA beta-lactamase	3103878	3104360	482
Myco3a	OXA-360	penam; cephalosporin	52.38	OXA beta-lactamase	2938989	2939363	374
Myco3b	OXA-360	penam; cephalosporin	52.38	OXA beta-lactamase	2939012	2939386	374
Myco5	OXA-347	penam; cephalosporin	50	OXA beta-lactamase	1	393	392
Myco3a	OXA-333	penam; cephalosporin	47.37	OXA beta-lactamase	477678	479075	1397
Myco3b	OXA-333	penam; cephalosporin	47.37	OXA beta-lactamase	477680	479077	1397
Myco6	OXA-333	penam; cephalosporin	47.37	OXA beta-lactamase	490348	491745	1397
Myco4	OXA-333	penam; cephalosporin	47.37	OXA beta-lactamase	443512	444909	1397
Myco1	OXA-333	penam; cephalosporin	47.37	OXA beta-lactamase	247609	249006	1397
Myco5	OXA-333	penam; cephalosporin	47.37	OXA beta-lactamase	103387	104784	1397
Myco5	OXA-333	penam; cephalosporin	55.56	OXA beta-lactamase	30386	31375	989
Myco2a	OXA-333	penam; cephalosporin	47.37	OXA beta-lactamase	411107	412504	1397
Myco2b	OXA-333	penam; cephalosporin	47.37	OXA beta-lactamase	4010687	4012084	1397
Myco7	OXA-333	penam; cephalosporin	47.37	OXA beta-lactamase	2587025	2588422	1397
Myco6	OXA-242	penam; cephalosporin	45.83	OXA beta-lactamase	645420	645830	410
Myco1	OXA-21	penam; cephalosporin	50	OXA beta-lactamase	2325452	2325931	479
Myco5	OXA-21	penam; cephalosporin	50	OXA beta-lactamase	1	435	434
Myco5	OXA-20	penam; cephalosporin	61.54	OXA beta-lactamase	7340	7507	167
Myco1	OXA-18	penam; cephalosporin	55.56	OXA beta-lactamase	3629031	3629120	89
Myco3a	OXA-175	penam; cephalosporin	50	OXA beta-lactamase	3308172	3309239	1067
Myco3b	OXA-175	penam; cephalosporin	50	OXA beta-lactamase	3308195	3309262	1067
Myco4	OXA-175	penam; cephalosporin	50	OXA beta-lactamase	128127	129194	1067
Myco1	OXA-175	penam; cephalosporin	50	OXA beta-lactamase	2931652	2932719	1067
Myco5	OXA-175	penam; cephalosporin	50	OXA beta-lactamase	18516	19583	1067
Myco2a	OXA-175	penam; cephalosporin	50	OXA beta-lactamase	1218788	1219855	1067
Myco2b	OXA-175	penam; cephalosporin	50	OXA beta-lactamase	1218160	1219227	1067
Myco7	OXA-175	penam; cephalosporin	50	OXA beta-lactamase	4827049	4828116	1067
Myco5	OXA-12	penam; cephalosporin	45.16	OXA beta-lactamase	94896	95048	152
Myco7	OXA-12	penam; cephalosporin	48	OXA beta-lactamase	3046183	3047292	1109
Myco6	OXA-118	penam; cephalosporin	50	OXA beta-lactamase	391575	392093	518
Myco3a	OXA-114a	penam; cephalosporin	58.82	OXA beta-lactamase	2250588	2250773	185
Myco3b	OXA-114a	penam; cephalosporin	58.82	OXA beta-lactamase	2250590	2250775	185
Myco6	OXA-114a	penam; cephalosporin	58.82	OXA beta-lactamase	1996548	1996733	185
Myco4	OXA-114a	penam; cephalosporin	58.82	OXA beta-lactamase	2083922	2084107	185
Myco1	OXA-114a	penam; cephalosporin	58.82	OXA beta-lactamase	1882726	1882911	185
Myco5	OXA-114a	penam; cephalosporin	58.82	OXA beta-lactamase	9448	9633	185
Myco2a	OXA-114a	penam; cephalosporin	58.82	OXA beta-lactamase	2275943	2276128	185
Myco2b	OXA-114a	penam; cephalosporin	58.82	OXA beta-lactamase	2275303	2275488	185
Myco7	OXA-114a	penam; cephalosporin	58.82	OXA beta-lactamase	898027	898212	185
Myco3a	OprZ	macrolide antibiotic; cephalosporin; fluoroquinolone antibiotic; aminoglycoside antibiotic	45.83	resistance-nodulation-cell division (RND) antibiotic efflux pump	2576550	2577119	569
Myco3b	OprZ	macrolide antibiotic; cephalosporin; fluoroquinolone antibiotic; aminoglycoside antibiotic	45.83	resistance-nodulation-cell division (RND) antibiotic efflux pump	2576573	2577142	569
Myco6	OprZ	macrolide antibiotic; cephalosporin; fluoroquinolone antibiotic; aminoglycoside antibiotic	45.83	resistance-nodulation-cell division (RND) antibiotic efflux pump	2334713	2335282	569
Myco4	OprZ	macrolide antibiotic; cephalosporin; fluoroquinolone antibiotic; aminoglycoside antibiotic	45.83	resistance-nodulation-cell division (RND) antibiotic efflux pump	2407051	2407620	569
Myco1	OprZ	macrolide antibiotic; cephalosporin; fluoroquinolone antibiotic; aminoglycoside antibiotic	45.83	resistance-nodulation-cell division (RND) antibiotic efflux pump	2234293	2234862	569
Myco5	OprZ	macrolide antibiotic; cephalosporin; fluoroquinolone antibiotic; aminoglycoside antibiotic	45.83	resistance-nodulation-cell division (RND) antibiotic efflux pump	8553	9122	569
Myco2a	OprZ	macrolide antibiotic; cephalosporin; fluoroquinolone antibiotic; aminoglycoside antibiotic	45.83	resistance-nodulation-cell division (RND) antibiotic efflux pump	1952418	1952987	569
Myco2b	OprZ	macrolide antibiotic; cephalosporin; fluoroquinolone antibiotic; aminoglycoside antibiotic	45.83	resistance-nodulation-cell division (RND) antibiotic efflux pump	1951778	1952347	569
Myco7	OprZ	macrolide antibiotic; cephalosporin; fluoroquinolone antibiotic; aminoglycoside antibiotic	45.83	resistance-nodulation-cell division (RND) antibiotic efflux pump	511933	512502	569
Myco3a	OprM	sulfonamide antibiotic; penem; tetracycline antibiotic; aminocoumarin antibiotic; cephalosporin; macrolide antibiotic; carbapenem; cephamycin; peptide antibiotic; acridine dye; diaminopyrimidine antibiotic; penam; aminoglycoside antibiotic; phenicol antibiotic; monobactam; fluoroquinolone antibiotic	48.39	resistance-nodulation-cell division (RND) antibiotic efflux pump	4492158	4493168	1010
Myco3b	OprM	sulfonamide antibiotic; penem; tetracycline antibiotic; aminocoumarin antibiotic; cephalosporin; macrolide antibiotic; carbapenem; cephamycin; peptide antibiotic; acridine dye; diaminopyrimidine antibiotic; penam; aminoglycoside antibiotic; phenicol antibiotic; monobactam; fluoroquinolone antibiotic	48.39	resistance-nodulation-cell division (RND) antibiotic efflux pump	4492183	4493193	1010
Myco3a	OprJ	penam; aminocoumarin antibiotic; macrolide antibiotic; phenicol antibiotic; cephalosporin; diaminopyrimidine antibiotic; tetracycline antibiotic; fluoroquinolone antibiotic; aminoglycoside antibiotic	47.83	resistance-nodulation-cell division (RND) antibiotic efflux pump	4490739	4490897	158
Myco3b	OprJ	penam; aminocoumarin antibiotic; macrolide antibiotic; phenicol antibiotic; cephalosporin; diaminopyrimidine antibiotic; tetracycline antibiotic; fluoroquinolone antibiotic; aminoglycoside antibiotic	47.83	resistance-nodulation-cell division (RND) antibiotic efflux pump	4490764	4490922	158
Myco6	OprJ	penam; aminocoumarin antibiotic; macrolide antibiotic; phenicol antibiotic; cephalosporin; diaminopyrimidine antibiotic; tetracycline antibiotic; fluoroquinolone antibiotic; aminoglycoside antibiotic	48	resistance-nodulation-cell division (RND) antibiotic efflux pump	1114305	1114616	311
Myco1	OprJ	penam; aminocoumarin antibiotic; macrolide antibiotic; phenicol antibiotic; cephalosporin; diaminopyrimidine antibiotic; tetracycline antibiotic; fluoroquinolone antibiotic; aminoglycoside antibiotic	48	resistance-nodulation-cell division (RND) antibiotic efflux pump	3716675	3716986	311
Myco5	OprJ	penam; aminocoumarin antibiotic; macrolide antibiotic; phenicol antibiotic; cephalosporin; diaminopyrimidine antibiotic; tetracycline antibiotic; fluoroquinolone antibiotic; aminoglycoside antibiotic	48	resistance-nodulation-cell division (RND) antibiotic efflux pump	112601	112912	311
Myco7	OprJ	penam; aminocoumarin antibiotic; macrolide antibiotic; phenicol antibiotic; cephalosporin; diaminopyrimidine antibiotic; tetracycline antibiotic; fluoroquinolone antibiotic; aminoglycoside antibiotic	48	resistance-nodulation-cell division (RND) antibiotic efflux pump	4031990	4032301	311
Myco3a	NmcR	penam; cephalosporin; cephamycin; carbapenem	46.43	NmcA beta-lactamase	4785647	4786651	1004
Myco3b	NmcR	penam; cephalosporin; cephamycin; carbapenem	46.43	NmcA beta-lactamase	4785544	4786548	1004
Myco6	NmcR	penam; cephalosporin; cephamycin; carbapenem	46.43	NmcA beta-lactamase	1808571	1809575	1004
Myco4	NmcR	penam; cephalosporin; cephamycin; carbapenem	48.28	NmcA beta-lactamase	281253	282065	812
Myco4	NmcR	penam; cephalosporin; cephamycin; carbapenem	46.43	NmcA beta-lactamase	256954	257958	1004
Myco1	NmcR	penam; cephalosporin; cephamycin; carbapenem	46.43	NmcA beta-lactamase	4456634	4457638	1004
Myco1	NmcR	penam; cephalosporin; cephamycin; carbapenem	48.28	NmcA beta-lactamase	3629707	3630519	812
Myco5	NmcR	penam; cephalosporin; cephamycin; carbapenem	46.43	NmcA beta-lactamase	128638	129642	1004
Myco5	NmcR	penam; cephalosporin; cephamycin; carbapenem	48.28	NmcA beta-lactamase	209049	209861	812
Myco2a	NmcR	penam; cephalosporin; cephamycin; carbapenem	46.43	NmcA beta-lactamase	321882	322886	1004
Myco2a	NmcR	penam; cephalosporin; cephamycin; carbapenem	48.28	NmcA beta-lactamase	463398	464210	812
Myco2b	NmcR	penam; cephalosporin; cephamycin; carbapenem	46.43	NmcA beta-lactamase	4716428	4717432	1004
Myco2b	NmcR	penam; cephalosporin; cephamycin; carbapenem	48.28	NmcA beta-lactamase	463398	464210	812
Myco7	NmcR	penam; cephalosporin; cephamycin; carbapenem	46.43	NmcA beta-lactamase	3330656	3331660	1004
Myco7	NmcR	penam; cephalosporin; cephamycin; carbapenem	48.28	NmcA beta-lactamase	4124945	4125757	812
Myco3a	NDM-10	penam; carbapenem; cephalosporin; cephamycin	52.63	NDM beta-lactamase	3074199	3075740	1541
Myco3b	NDM-10	penam; carbapenem; cephalosporin; cephamycin	52.63	NDM beta-lactamase	3074222	3075763	1541
Myco6	NDM-10	penam; carbapenem; cephalosporin; cephamycin	52.63	NDM beta-lactamase	12351	13892	1541
Myco1	NDM-10	penam; carbapenem; cephalosporin; cephamycin	52.63	NDM beta-lactamase	2698647	2700188	1541
Myco2a	NDM-10	penam; carbapenem; cephalosporin; cephamycin	52.63	NDM beta-lactamase	1453670	1455211	1541
Myco2b	NDM-10	penam; carbapenem; cephalosporin; cephamycin	52.63	NDM beta-lactamase	1453030	1454571	1541
Myco3a	nalC	sulfonamide antibiotic; penem; tetracycline antibiotic; aminocoumarin antibiotic; cephalosporin; macrolide antibiotic; carbapenem; cephamycin; peptide antibiotic; diaminopyrimidine antibiotic; penam; monobactam; fluoroquinolone antibiotic; phenicol antibiotic	46.94	resistance-nodulation-cell division (RND) antibiotic efflux pump	4777049	4777630	581
Myco3b	nalC	sulfonamide antibiotic; penem; tetracycline antibiotic; aminocoumarin antibiotic; cephalosporin; macrolide antibiotic; carbapenem; cephamycin; peptide antibiotic; diaminopyrimidine antibiotic; penam; monobactam; fluoroquinolone antibiotic; phenicol antibiotic	46.94	resistance-nodulation-cell division (RND) antibiotic efflux pump	4776946	4777527	581
Myco6	nalC	sulfonamide antibiotic; penem; tetracycline antibiotic; aminocoumarin antibiotic; cephalosporin; macrolide antibiotic; carbapenem; cephamycin; peptide antibiotic; diaminopyrimidine antibiotic; penam; monobactam; fluoroquinolone antibiotic; phenicol antibiotic	45.45	resistance-nodulation-cell division (RND) antibiotic efflux pump	2063674	2064117	443
Myco6	nalC	sulfonamide antibiotic; penem; tetracycline antibiotic; aminocoumarin antibiotic; cephalosporin; macrolide antibiotic; carbapenem; cephamycin; peptide antibiotic; diaminopyrimidine antibiotic; penam; monobactam; fluoroquinolone antibiotic; phenicol antibiotic	46.94	resistance-nodulation-cell division (RND) antibiotic efflux pump	1803080	1803661	581
Myco1	nalC	sulfonamide antibiotic; penem; tetracycline antibiotic; aminocoumarin antibiotic; cephalosporin; macrolide antibiotic; carbapenem; cephamycin; peptide antibiotic; diaminopyrimidine antibiotic; penam; monobactam; fluoroquinolone antibiotic; phenicol antibiotic	46.94	resistance-nodulation-cell division (RND) antibiotic efflux pump	4451143	4451724	581
Myco1	nalC	sulfonamide antibiotic; penem; tetracycline antibiotic; aminocoumarin antibiotic; cephalosporin; macrolide antibiotic; carbapenem; cephamycin; peptide antibiotic; diaminopyrimidine antibiotic; penam; monobactam; fluoroquinolone antibiotic; phenicol antibiotic	45.45	resistance-nodulation-cell division (RND) antibiotic efflux pump	1943221	1943664	443
Myco5	nalC	sulfonamide antibiotic; penem; tetracycline antibiotic; aminocoumarin antibiotic; cephalosporin; macrolide antibiotic; carbapenem; cephamycin; peptide antibiotic; diaminopyrimidine antibiotic; penam; monobactam; fluoroquinolone antibiotic; phenicol antibiotic	46.94	resistance-nodulation-cell division (RND) antibiotic efflux pump	123146	123727	581
Myco7	nalC	sulfonamide antibiotic; penem; tetracycline antibiotic; aminocoumarin antibiotic; cephalosporin; macrolide antibiotic; carbapenem; cephamycin; peptide antibiotic; diaminopyrimidine antibiotic; penam; monobactam; fluoroquinolone antibiotic; phenicol antibiotic	45.45	resistance-nodulation-cell division (RND) antibiotic efflux pump	830636	831079	443
Myco7	nalC	sulfonamide antibiotic; penem; tetracycline antibiotic; aminocoumarin antibiotic; cephalosporin; macrolide antibiotic; carbapenem; cephamycin; peptide antibiotic; diaminopyrimidine antibiotic; penam; monobactam; fluoroquinolone antibiotic; phenicol antibiotic	46.94	resistance-nodulation-cell division (RND) antibiotic efflux pump	3336569	3337150	581
Myco3a	MOX-9	penam; cephamycin; cephalosporin	46.67	MOX beta-lactamase	2962058	2963071	1013
Myco3b	MOX-9	penam; cephamycin; cephalosporin	46.67	MOX beta-lactamase	2962081	2963094	1013
Myco6	MOX-9	penam; cephamycin; cephalosporin	46.67	MOX beta-lactamase	2725868	2726881	1013
Myco4	MOX-9	penam; cephamycin; cephalosporin	46.67	MOX beta-lactamase	2795806	2796819	1013
Myco1	MOX-9	penam; cephamycin; cephalosporin	46.67	MOX beta-lactamase	2600843	2601856	1013
Myco5	MOX-9	penam; cephamycin; cephalosporin	46.67	MOX beta-lactamase	275339	276352	1013
Myco2a	MOX-9	penam; cephamycin; cephalosporin	46.67	MOX beta-lactamase	1563218	1564231	1013
Myco2b	MOX-9	penam; cephamycin; cephalosporin	46.67	MOX beta-lactamase	1562578	1563591	1013
Myco7	MOX-9	penam; cephamycin; cephalosporin	46.67	MOX beta-lactamase	138262	139275	1013
Myco3a	mgrA	penam; acridine dye; cephalosporin; tetracycline antibiotic; peptide antibiotic; fluoroquinolone antibiotic	56.25	ATP-binding cassette (ABC) antibiotic efflux pump; major facilitator superfamily (MFS) antibiotic efflux pump	4784310	4784750	440
Myco3b	mgrA	penam; acridine dye; cephalosporin; tetracycline antibiotic; peptide antibiotic; fluoroquinolone antibiotic	56.25	ATP-binding cassette (ABC) antibiotic efflux pump; major facilitator superfamily (MFS) antibiotic efflux pump	4784207	4784647	440
Myco6	MexZ	tetracycline antibiotic; macrolide antibiotic; carbapenem; cephalosporin; aminoglycoside antibiotic; acridine dye; penam; cephamycin; fluoroquinolone antibiotic; phenicol antibiotic	45.28	resistance-nodulation-cell division (RND) antibiotic efflux pump	99944	100576	632
Myco4	MexZ	tetracycline antibiotic; macrolide antibiotic; carbapenem; cephalosporin; aminoglycoside antibiotic; acridine dye; penam; cephamycin; fluoroquinolone antibiotic; phenicol antibiotic	45.28	resistance-nodulation-cell division (RND) antibiotic efflux pump	89095	89727	632
Myco1	MexZ	tetracycline antibiotic; macrolide antibiotic; carbapenem; cephalosporin; aminoglycoside antibiotic; acridine dye; penam; cephamycin; fluoroquinolone antibiotic; phenicol antibiotic	47.5	resistance-nodulation-cell division (RND) antibiotic efflux pump	1949081	1949710	629
Myco1	MexZ	tetracycline antibiotic; macrolide antibiotic; carbapenem; cephalosporin; aminoglycoside antibiotic; acridine dye; penam; cephamycin; fluoroquinolone antibiotic; phenicol antibiotic	45.28	resistance-nodulation-cell division (RND) antibiotic efflux pump	4825766	4826398	632
Myco5	MexZ	tetracycline antibiotic; macrolide antibiotic; carbapenem; cephalosporin; aminoglycoside antibiotic; acridine dye; penam; cephamycin; fluoroquinolone antibiotic; phenicol antibiotic	47.5	resistance-nodulation-cell division (RND) antibiotic efflux pump	35462	36091	629
Myco5	MexZ	tetracycline antibiotic; macrolide antibiotic; carbapenem; cephalosporin; aminoglycoside antibiotic; acridine dye; penam; cephamycin; fluoroquinolone antibiotic; phenicol antibiotic	45.28	resistance-nodulation-cell division (RND) antibiotic efflux pump	83828	84460	632
Myco2a	MexZ	tetracycline antibiotic; macrolide antibiotic; carbapenem; cephalosporin; aminoglycoside antibiotic; acridine dye; penam; cephamycin; fluoroquinolone antibiotic; phenicol antibiotic	45.28	resistance-nodulation-cell division (RND) antibiotic efflux pump	86892	87524	632
Myco2b	MexZ	tetracycline antibiotic; macrolide antibiotic; carbapenem; cephalosporin; aminoglycoside antibiotic; acridine dye; penam; cephamycin; fluoroquinolone antibiotic; phenicol antibiotic	45.28	resistance-nodulation-cell division (RND) antibiotic efflux pump	4335671	4336303	632
Myco7	MexZ	tetracycline antibiotic; macrolide antibiotic; carbapenem; cephalosporin; aminoglycoside antibiotic; acridine dye; penam; cephamycin; fluoroquinolone antibiotic; phenicol antibiotic	45.28	resistance-nodulation-cell division (RND) antibiotic efflux pump	2922896	2923528	632
Myco7	MexZ	tetracycline antibiotic; macrolide antibiotic; carbapenem; cephalosporin; aminoglycoside antibiotic; acridine dye; penam; cephamycin; fluoroquinolone antibiotic; phenicol antibiotic	47.5	resistance-nodulation-cell division (RND) antibiotic efflux pump	824582	825211	629
Myco3a	mexY	tetracycline antibiotic; macrolide antibiotic; carbapenem; cephalosporin; aminoglycoside antibiotic; acridine dye; penam; cephamycin; fluoroquinolone antibiotic; phenicol antibiotic	45.83	resistance-nodulation-cell division (RND) antibiotic efflux pump	1994657	1994878	221
Myco3b	mexY	tetracycline antibiotic; macrolide antibiotic; carbapenem; cephalosporin; aminoglycoside antibiotic; acridine dye; penam; cephamycin; fluoroquinolone antibiotic; phenicol antibiotic	45.83	resistance-nodulation-cell division (RND) antibiotic efflux pump	1994659	1994880	221
Myco6	mexY	tetracycline antibiotic; macrolide antibiotic; carbapenem; cephalosporin; aminoglycoside antibiotic; acridine dye; penam; cephamycin; fluoroquinolone antibiotic; phenicol antibiotic	57.14	resistance-nodulation-cell division (RND) antibiotic efflux pump	1073129	1073680	551
Myco6	mexY	tetracycline antibiotic; macrolide antibiotic; carbapenem; cephalosporin; aminoglycoside antibiotic; acridine dye; penam; cephamycin; fluoroquinolone antibiotic; phenicol antibiotic	45.83	resistance-nodulation-cell division (RND) antibiotic efflux pump	1802383	1802604	221
Myco4	mexY	tetracycline antibiotic; macrolide antibiotic; carbapenem; cephalosporin; aminoglycoside antibiotic; acridine dye; penam; cephamycin; fluoroquinolone antibiotic; phenicol antibiotic	47.37	resistance-nodulation-cell division (RND) antibiotic efflux pump	347347	347628	281
Myco4	mexY	tetracycline antibiotic; macrolide antibiotic; carbapenem; cephalosporin; aminoglycoside antibiotic; acridine dye; penam; cephamycin; fluoroquinolone antibiotic; phenicol antibiotic	45.83	resistance-nodulation-cell division (RND) antibiotic efflux pump	1837633	1837854	221
Myco1	mexY	tetracycline antibiotic; macrolide antibiotic; carbapenem; cephalosporin; aminoglycoside antibiotic; acridine dye; penam; cephamycin; fluoroquinolone antibiotic; phenicol antibiotic	45.83	resistance-nodulation-cell division (RND) antibiotic efflux pump	1679452	1679673	221
Myco5	mexY	tetracycline antibiotic; macrolide antibiotic; carbapenem; cephalosporin; aminoglycoside antibiotic; acridine dye; penam; cephamycin; fluoroquinolone antibiotic; phenicol antibiotic	45.83	resistance-nodulation-cell division (RND) antibiotic efflux pump	210844	211065	221
Myco5	mexY	tetracycline antibiotic; macrolide antibiotic; carbapenem; cephalosporin; aminoglycoside antibiotic; acridine dye; penam; cephamycin; fluoroquinolone antibiotic; phenicol antibiotic	50	resistance-nodulation-cell division (RND) antibiotic efflux pump	91698	91973	275
Myco2a	mexY	tetracycline antibiotic; macrolide antibiotic; carbapenem; cephalosporin; aminoglycoside antibiotic; acridine dye; penam; cephamycin; fluoroquinolone antibiotic; phenicol antibiotic	45.83	resistance-nodulation-cell division (RND) antibiotic efflux pump	2522196	2522417	221
Myco2b	mexY	tetracycline antibiotic; macrolide antibiotic; carbapenem; cephalosporin; aminoglycoside antibiotic; acridine dye; penam; cephamycin; fluoroquinolone antibiotic; phenicol antibiotic	45.83	resistance-nodulation-cell division (RND) antibiotic efflux pump	2521556	2521777	221
Myco7	mexY	tetracycline antibiotic; macrolide antibiotic; carbapenem; cephalosporin; aminoglycoside antibiotic; acridine dye; penam; cephamycin; fluoroquinolone antibiotic; phenicol antibiotic	45.83	resistance-nodulation-cell division (RND) antibiotic efflux pump	1153701	1153922	221
Myco3a	mexX	tetracycline antibiotic; macrolide antibiotic; carbapenem; cephalosporin; aminoglycoside antibiotic; acridine dye; penam; cephamycin; fluoroquinolone antibiotic; phenicol antibiotic	47.83	resistance-nodulation-cell division (RND) antibiotic efflux pump	552570	553844	1274
Myco3b	mexX	tetracycline antibiotic; macrolide antibiotic; carbapenem; cephalosporin; aminoglycoside antibiotic; acridine dye; penam; cephamycin; fluoroquinolone antibiotic; phenicol antibiotic	47.83	resistance-nodulation-cell division (RND) antibiotic efflux pump	552573	553847	1274
Myco6	mexX	tetracycline antibiotic; macrolide antibiotic; carbapenem; cephalosporin; aminoglycoside antibiotic; acridine dye; penam; cephamycin; fluoroquinolone antibiotic; phenicol antibiotic	47.83	resistance-nodulation-cell division (RND) antibiotic efflux pump	561717	562991	1274
Myco4	mexX	tetracycline antibiotic; macrolide antibiotic; carbapenem; cephalosporin; aminoglycoside antibiotic; acridine dye; penam; cephamycin; fluoroquinolone antibiotic; phenicol antibiotic	47.83	resistance-nodulation-cell division (RND) antibiotic efflux pump	518981	520255	1274
Myco1	mexX	tetracycline antibiotic; macrolide antibiotic; carbapenem; cephalosporin; aminoglycoside antibiotic; acridine dye; penam; cephamycin; fluoroquinolone antibiotic; phenicol antibiotic	47.83	resistance-nodulation-cell division (RND) antibiotic efflux pump	324895	326169	1274
Myco5	mexX	tetracycline antibiotic; macrolide antibiotic; carbapenem; cephalosporin; aminoglycoside antibiotic; acridine dye; penam; cephamycin; fluoroquinolone antibiotic; phenicol antibiotic	47.83	resistance-nodulation-cell division (RND) antibiotic efflux pump	18387	19661	1274
Myco2a	mexX	tetracycline antibiotic; macrolide antibiotic; carbapenem; cephalosporin; aminoglycoside antibiotic; acridine dye; penam; cephamycin; fluoroquinolone antibiotic; phenicol antibiotic	47.83	resistance-nodulation-cell division (RND) antibiotic efflux pump	486579	487853	1274
Myco2b	mexX	tetracycline antibiotic; macrolide antibiotic; carbapenem; cephalosporin; aminoglycoside antibiotic; acridine dye; penam; cephamycin; fluoroquinolone antibiotic; phenicol antibiotic	47.83	resistance-nodulation-cell division (RND) antibiotic efflux pump	3935338	3936612	1274
Myco7	mexX	tetracycline antibiotic; macrolide antibiotic; carbapenem; cephalosporin; aminoglycoside antibiotic; acridine dye; penam; cephamycin; fluoroquinolone antibiotic; phenicol antibiotic	47.83	resistance-nodulation-cell division (RND) antibiotic efflux pump	2509928	2511202	1274
Myco3a	MexR	sulfonamide antibiotic; penem; tetracycline antibiotic; aminocoumarin antibiotic; cephalosporin; macrolide antibiotic; carbapenem; cephamycin; peptide antibiotic; diaminopyrimidine antibiotic; penam; monobactam; fluoroquinolone antibiotic; phenicol antibiotic	50	resistance-nodulation-cell division (RND) antibiotic efflux pump	3422364	3423368	1004
Myco3b	MexR	sulfonamide antibiotic; penem; tetracycline antibiotic; aminocoumarin antibiotic; cephalosporin; macrolide antibiotic; carbapenem; cephamycin; peptide antibiotic; diaminopyrimidine antibiotic; penam; monobactam; fluoroquinolone antibiotic; phenicol antibiotic	50	resistance-nodulation-cell division (RND) antibiotic efflux pump	3422387	3423391	1004
Myco6	MexR	sulfonamide antibiotic; penem; tetracycline antibiotic; aminocoumarin antibiotic; cephalosporin; macrolide antibiotic; carbapenem; cephamycin; peptide antibiotic; diaminopyrimidine antibiotic; penam; monobactam; fluoroquinolone antibiotic; phenicol antibiotic	54.17	resistance-nodulation-cell division (RND) antibiotic efflux pump	374450	375454	1004
Myco4	MexR	sulfonamide antibiotic; penem; tetracycline antibiotic; aminocoumarin antibiotic; cephalosporin; macrolide antibiotic; carbapenem; cephamycin; peptide antibiotic; diaminopyrimidine antibiotic; penam; monobactam; fluoroquinolone antibiotic; phenicol antibiotic	54.17	resistance-nodulation-cell division (RND) antibiotic efflux pump	237409	238344	935
Myco1	MexR	sulfonamide antibiotic; penem; tetracycline antibiotic; aminocoumarin antibiotic; cephalosporin; macrolide antibiotic; carbapenem; cephamycin; peptide antibiotic; diaminopyrimidine antibiotic; penam; monobactam; fluoroquinolone antibiotic; phenicol antibiotic	54.17	resistance-nodulation-cell division (RND) antibiotic efflux pump	3045987	3046991	1004
Myco5	MexR	sulfonamide antibiotic; penem; tetracycline antibiotic; aminocoumarin antibiotic; cephalosporin; macrolide antibiotic; carbapenem; cephamycin; peptide antibiotic; diaminopyrimidine antibiotic; penam; monobactam; fluoroquinolone antibiotic; phenicol antibiotic	54.17	resistance-nodulation-cell division (RND) antibiotic efflux pump	103303	104238	935
Myco2a	MexR	sulfonamide antibiotic; penem; tetracycline antibiotic; aminocoumarin antibiotic; cephalosporin; macrolide antibiotic; carbapenem; cephamycin; peptide antibiotic; diaminopyrimidine antibiotic; penam; monobactam; fluoroquinolone antibiotic; phenicol antibiotic	54.17	resistance-nodulation-cell division (RND) antibiotic efflux pump	1109573	1110577	1004
Myco2b	MexR	sulfonamide antibiotic; penem; tetracycline antibiotic; aminocoumarin antibiotic; cephalosporin; macrolide antibiotic; carbapenem; cephamycin; peptide antibiotic; diaminopyrimidine antibiotic; penam; monobactam; fluoroquinolone antibiotic; phenicol antibiotic	54.17	resistance-nodulation-cell division (RND) antibiotic efflux pump	1108942	1109946	1004
Myco7	MexR	sulfonamide antibiotic; penem; tetracycline antibiotic; aminocoumarin antibiotic; cephalosporin; macrolide antibiotic; carbapenem; cephamycin; peptide antibiotic; diaminopyrimidine antibiotic; penam; monobactam; fluoroquinolone antibiotic; phenicol antibiotic	54.17	resistance-nodulation-cell division (RND) antibiotic efflux pump	4716524	4717459	935
Myco3a	MexD	penam; aminocoumarin antibiotic; macrolide antibiotic; phenicol antibiotic; cephalosporin; diaminopyrimidine antibiotic; tetracycline antibiotic; fluoroquinolone antibiotic; aminoglycoside antibiotic	45.45	resistance-nodulation-cell division (RND) antibiotic efflux pump	1269404	1269697	293
Myco3b	MexD	penam; aminocoumarin antibiotic; macrolide antibiotic; phenicol antibiotic; cephalosporin; diaminopyrimidine antibiotic; tetracycline antibiotic; fluoroquinolone antibiotic; aminoglycoside antibiotic	45.45	resistance-nodulation-cell division (RND) antibiotic efflux pump	1269407	1269700	293
Myco6	MexD	penam; aminocoumarin antibiotic; macrolide antibiotic; phenicol antibiotic; cephalosporin; diaminopyrimidine antibiotic; tetracycline antibiotic; fluoroquinolone antibiotic; aminoglycoside antibiotic	47.62	resistance-nodulation-cell division (RND) antibiotic efflux pump	1741511	1742935	1424
Myco4	MexD	penam; aminocoumarin antibiotic; macrolide antibiotic; phenicol antibiotic; cephalosporin; diaminopyrimidine antibiotic; tetracycline antibiotic; fluoroquinolone antibiotic; aminoglycoside antibiotic	62.5	resistance-nodulation-cell division (RND) antibiotic efflux pump	726318	727166	848
Myco4	MexD	penam; aminocoumarin antibiotic; macrolide antibiotic; phenicol antibiotic; cephalosporin; diaminopyrimidine antibiotic; tetracycline antibiotic; fluoroquinolone antibiotic; aminoglycoside antibiotic	47.37	resistance-nodulation-cell division (RND) antibiotic efflux pump	740248	740646	398
Myco5	MexD	penam; aminocoumarin antibiotic; macrolide antibiotic; phenicol antibiotic; cephalosporin; diaminopyrimidine antibiotic; tetracycline antibiotic; fluoroquinolone antibiotic; aminoglycoside antibiotic	52.38	resistance-nodulation-cell division (RND) antibiotic efflux pump	59465	59881	416
Myco2a	MexD	penam; aminocoumarin antibiotic; macrolide antibiotic; phenicol antibiotic; cephalosporin; diaminopyrimidine antibiotic; tetracycline antibiotic; fluoroquinolone antibiotic; aminoglycoside antibiotic	47.37	resistance-nodulation-cell division (RND) antibiotic efflux pump	932971	933369	398
Myco2a	MexD	penam; aminocoumarin antibiotic; macrolide antibiotic; phenicol antibiotic; cephalosporin; diaminopyrimidine antibiotic; tetracycline antibiotic; fluoroquinolone antibiotic; aminoglycoside antibiotic	62.5	resistance-nodulation-cell division (RND) antibiotic efflux pump	919041	919889	848
Myco2b	MexD	penam; aminocoumarin antibiotic; macrolide antibiotic; phenicol antibiotic; cephalosporin; diaminopyrimidine antibiotic; tetracycline antibiotic; fluoroquinolone antibiotic; aminoglycoside antibiotic	47.37	resistance-nodulation-cell division (RND) antibiotic efflux pump	932971	933369	398
Myco2b	MexD	penam; aminocoumarin antibiotic; macrolide antibiotic; phenicol antibiotic; cephalosporin; diaminopyrimidine antibiotic; tetracycline antibiotic; fluoroquinolone antibiotic; aminoglycoside antibiotic	62.5	resistance-nodulation-cell division (RND) antibiotic efflux pump	919041	919889	848
Myco7	MexD	penam; aminocoumarin antibiotic; macrolide antibiotic; phenicol antibiotic; cephalosporin; diaminopyrimidine antibiotic; tetracycline antibiotic; fluoroquinolone antibiotic; aminoglycoside antibiotic	50	resistance-nodulation-cell division (RND) antibiotic efflux pump	4543248	4544267	1019
Myco3a	MexB	sulfonamide antibiotic; penem; tetracycline antibiotic; aminocoumarin antibiotic; cephalosporin; macrolide antibiotic; carbapenem; cephamycin; peptide antibiotic; diaminopyrimidine antibiotic; penam; phenicol antibiotic; monobactam; fluoroquinolone antibiotic	48.28	resistance-nodulation-cell division (RND) antibiotic efflux pump	371592	371891	299
Myco3a	MexB	sulfonamide antibiotic; penem; tetracycline antibiotic; aminocoumarin antibiotic; cephalosporin; macrolide antibiotic; carbapenem; cephamycin; peptide antibiotic; diaminopyrimidine antibiotic; penam; phenicol antibiotic; monobactam; fluoroquinolone antibiotic	47.83	resistance-nodulation-cell division (RND) antibiotic efflux pump	2902661	2903161	500
Myco3a	MexB	sulfonamide antibiotic; penem; tetracycline antibiotic; aminocoumarin antibiotic; cephalosporin; macrolide antibiotic; carbapenem; cephamycin; peptide antibiotic; diaminopyrimidine antibiotic; penam; phenicol antibiotic; monobactam; fluoroquinolone antibiotic	48	resistance-nodulation-cell division (RND) antibiotic efflux pump	2960931	2962058	1127
Myco3b	MexB	sulfonamide antibiotic; penem; tetracycline antibiotic; aminocoumarin antibiotic; cephalosporin; macrolide antibiotic; carbapenem; cephamycin; peptide antibiotic; diaminopyrimidine antibiotic; penam; phenicol antibiotic; monobactam; fluoroquinolone antibiotic	48.28	resistance-nodulation-cell division (RND) antibiotic efflux pump	371592	371891	299
Myco3b	MexB	sulfonamide antibiotic; penem; tetracycline antibiotic; aminocoumarin antibiotic; cephalosporin; macrolide antibiotic; carbapenem; cephamycin; peptide antibiotic; diaminopyrimidine antibiotic; penam; phenicol antibiotic; monobactam; fluoroquinolone antibiotic	48	resistance-nodulation-cell division (RND) antibiotic efflux pump	2960954	2962081	1127
Myco3b	MexB	sulfonamide antibiotic; penem; tetracycline antibiotic; aminocoumarin antibiotic; cephalosporin; macrolide antibiotic; carbapenem; cephamycin; peptide antibiotic; diaminopyrimidine antibiotic; penam; phenicol antibiotic; monobactam; fluoroquinolone antibiotic	47.83	resistance-nodulation-cell division (RND) antibiotic efflux pump	2902684	2903184	500
Myco6	MexB	sulfonamide antibiotic; penem; tetracycline antibiotic; aminocoumarin antibiotic; cephalosporin; macrolide antibiotic; carbapenem; cephamycin; peptide antibiotic; diaminopyrimidine antibiotic; penam; phenicol antibiotic; monobactam; fluoroquinolone antibiotic	48	resistance-nodulation-cell division (RND) antibiotic efflux pump	2724741	2725868	1127
Myco6	MexB	sulfonamide antibiotic; penem; tetracycline antibiotic; aminocoumarin antibiotic; cephalosporin; macrolide antibiotic; carbapenem; cephamycin; peptide antibiotic; diaminopyrimidine antibiotic; penam; phenicol antibiotic; monobactam; fluoroquinolone antibiotic	47.83	resistance-nodulation-cell division (RND) antibiotic efflux pump	2664180	2664680	500
Myco6	MexB	sulfonamide antibiotic; penem; tetracycline antibiotic; aminocoumarin antibiotic; cephalosporin; macrolide antibiotic; carbapenem; cephamycin; peptide antibiotic; diaminopyrimidine antibiotic; penam; phenicol antibiotic; monobactam; fluoroquinolone antibiotic	56.52	resistance-nodulation-cell division (RND) antibiotic efflux pump	1941864	1942385	521
Myco6	MexB	sulfonamide antibiotic; penem; tetracycline antibiotic; aminocoumarin antibiotic; cephalosporin; macrolide antibiotic; carbapenem; cephamycin; peptide antibiotic; diaminopyrimidine antibiotic; penam; phenicol antibiotic; monobactam; fluoroquinolone antibiotic	48.28	resistance-nodulation-cell division (RND) antibiotic efflux pump	361934	362233	299
Myco4	MexB	sulfonamide antibiotic; penem; tetracycline antibiotic; aminocoumarin antibiotic; cephalosporin; macrolide antibiotic; carbapenem; cephamycin; peptide antibiotic; diaminopyrimidine antibiotic; penam; phenicol antibiotic; monobactam; fluoroquinolone antibiotic	48	resistance-nodulation-cell division (RND) antibiotic efflux pump	2794679	2795806	1127
Myco4	MexB	sulfonamide antibiotic; penem; tetracycline antibiotic; aminocoumarin antibiotic; cephalosporin; macrolide antibiotic; carbapenem; cephamycin; peptide antibiotic; diaminopyrimidine antibiotic; penam; phenicol antibiotic; monobactam; fluoroquinolone antibiotic	47.83	resistance-nodulation-cell division (RND) antibiotic efflux pump	2734255	2734755	500
Myco4	MexB	sulfonamide antibiotic; penem; tetracycline antibiotic; aminocoumarin antibiotic; cephalosporin; macrolide antibiotic; carbapenem; cephamycin; peptide antibiotic; diaminopyrimidine antibiotic; penam; phenicol antibiotic; monobactam; fluoroquinolone antibiotic	48.28	resistance-nodulation-cell division (RND) antibiotic efflux pump	307341	307640	299
Myco1	MexB	sulfonamide antibiotic; penem; tetracycline antibiotic; aminocoumarin antibiotic; cephalosporin; macrolide antibiotic; carbapenem; cephamycin; peptide antibiotic; diaminopyrimidine antibiotic; penam; phenicol antibiotic; monobactam; fluoroquinolone antibiotic	48	resistance-nodulation-cell division (RND) antibiotic efflux pump	2599716	2600843	1127
Myco1	MexB	sulfonamide antibiotic; penem; tetracycline antibiotic; aminocoumarin antibiotic; cephalosporin; macrolide antibiotic; carbapenem; cephamycin; peptide antibiotic; diaminopyrimidine antibiotic; penam; phenicol antibiotic; monobactam; fluoroquinolone antibiotic	47.83	resistance-nodulation-cell division (RND) antibiotic efflux pump	2539293	2539793	500
Myco1	MexB	sulfonamide antibiotic; penem; tetracycline antibiotic; aminocoumarin antibiotic; cephalosporin; macrolide antibiotic; carbapenem; cephamycin; peptide antibiotic; diaminopyrimidine antibiotic; penam; phenicol antibiotic; monobactam; fluoroquinolone antibiotic	48.28	resistance-nodulation-cell division (RND) antibiotic efflux pump	91265	91564	299
Myco5	MexB	sulfonamide antibiotic; penem; tetracycline antibiotic; aminocoumarin antibiotic; cephalosporin; macrolide antibiotic; carbapenem; cephamycin; peptide antibiotic; diaminopyrimidine antibiotic; penam; phenicol antibiotic; monobactam; fluoroquinolone antibiotic	48	resistance-nodulation-cell division (RND) antibiotic efflux pump	274212	275339	1127
Myco5	MexB	sulfonamide antibiotic; penem; tetracycline antibiotic; aminocoumarin antibiotic; cephalosporin; macrolide antibiotic; carbapenem; cephamycin; peptide antibiotic; diaminopyrimidine antibiotic; penam; phenicol antibiotic; monobactam; fluoroquinolone antibiotic	47.83	resistance-nodulation-cell division (RND) antibiotic efflux pump	213789	214289	500
Myco5	MexB	sulfonamide antibiotic; penem; tetracycline antibiotic; aminocoumarin antibiotic; cephalosporin; macrolide antibiotic; carbapenem; cephamycin; peptide antibiotic; diaminopyrimidine antibiotic; penam; phenicol antibiotic; monobactam; fluoroquinolone antibiotic	48.28	resistance-nodulation-cell division (RND) antibiotic efflux pump	296739	297038	299
Myco2a	MexB	sulfonamide antibiotic; penem; tetracycline antibiotic; aminocoumarin antibiotic; cephalosporin; macrolide antibiotic; carbapenem; cephamycin; peptide antibiotic; diaminopyrimidine antibiotic; penam; phenicol antibiotic; monobactam; fluoroquinolone antibiotic	47.83	resistance-nodulation-cell division (RND) antibiotic efflux pump	1625282	1625782	500
Myco2a	MexB	sulfonamide antibiotic; penem; tetracycline antibiotic; aminocoumarin antibiotic; cephalosporin; macrolide antibiotic; carbapenem; cephamycin; peptide antibiotic; diaminopyrimidine antibiotic; penam; phenicol antibiotic; monobactam; fluoroquinolone antibiotic	48.28	resistance-nodulation-cell division (RND) antibiotic efflux pump	305114	305413	299
Myco2a	MexB	sulfonamide antibiotic; penem; tetracycline antibiotic; aminocoumarin antibiotic; cephalosporin; macrolide antibiotic; carbapenem; cephamycin; peptide antibiotic; diaminopyrimidine antibiotic; penam; phenicol antibiotic; monobactam; fluoroquinolone antibiotic	48	resistance-nodulation-cell division (RND) antibiotic efflux pump	1564231	1565358	1127
Myco2b	MexB	sulfonamide antibiotic; penem; tetracycline antibiotic; aminocoumarin antibiotic; cephalosporin; macrolide antibiotic; carbapenem; cephamycin; peptide antibiotic; diaminopyrimidine antibiotic; penam; phenicol antibiotic; monobactam; fluoroquinolone antibiotic	48	resistance-nodulation-cell division (RND) antibiotic efflux pump	1563591	1564718	1127
Myco2b	MexB	sulfonamide antibiotic; penem; tetracycline antibiotic; aminocoumarin antibiotic; cephalosporin; macrolide antibiotic; carbapenem; cephamycin; peptide antibiotic; diaminopyrimidine antibiotic; penam; phenicol antibiotic; monobactam; fluoroquinolone antibiotic	48.28	resistance-nodulation-cell division (RND) antibiotic efflux pump	4117779	4118078	299
Myco2b	MexB	sulfonamide antibiotic; penem; tetracycline antibiotic; aminocoumarin antibiotic; cephalosporin; macrolide antibiotic; carbapenem; cephamycin; peptide antibiotic; diaminopyrimidine antibiotic; penam; phenicol antibiotic; monobactam; fluoroquinolone antibiotic	47.83	resistance-nodulation-cell division (RND) antibiotic efflux pump	1624642	1625142	500
Myco7	MexB	sulfonamide antibiotic; penem; tetracycline antibiotic; aminocoumarin antibiotic; cephalosporin; macrolide antibiotic; carbapenem; cephamycin; peptide antibiotic; diaminopyrimidine antibiotic; penam; phenicol antibiotic; monobactam; fluoroquinolone antibiotic	48.28	resistance-nodulation-cell division (RND) antibiotic efflux pump	2719084	2719383	299
Myco7	MexB	sulfonamide antibiotic; penem; tetracycline antibiotic; aminocoumarin antibiotic; cephalosporin; macrolide antibiotic; carbapenem; cephamycin; peptide antibiotic; diaminopyrimidine antibiotic; penam; phenicol antibiotic; monobactam; fluoroquinolone antibiotic	47.83	resistance-nodulation-cell division (RND) antibiotic efflux pump	206348	206848	500
Myco7	MexB	sulfonamide antibiotic; penem; tetracycline antibiotic; aminocoumarin antibiotic; cephalosporin; macrolide antibiotic; carbapenem; cephamycin; peptide antibiotic; diaminopyrimidine antibiotic; penam; phenicol antibiotic; monobactam; fluoroquinolone antibiotic	48	resistance-nodulation-cell division (RND) antibiotic efflux pump	139275	140402	1127
Myco4	MexA	sulfonamide antibiotic; penem; tetracycline antibiotic; aminocoumarin antibiotic; cephalosporin; macrolide antibiotic; carbapenem; cephamycin; peptide antibiotic; diaminopyrimidine antibiotic; penam; phenicol antibiotic; monobactam; fluoroquinolone antibiotic	47.5	resistance-nodulation-cell division (RND) antibiotic efflux pump	438857	439606	749
Myco5	MexA	sulfonamide antibiotic; penem; tetracycline antibiotic; aminocoumarin antibiotic; cephalosporin; macrolide antibiotic; carbapenem; cephamycin; peptide antibiotic; diaminopyrimidine antibiotic; penam; phenicol antibiotic; monobactam; fluoroquinolone antibiotic	47.5	resistance-nodulation-cell division (RND) antibiotic efflux pump	367458	368207	749
Myco7	MexA	sulfonamide antibiotic; penem; tetracycline antibiotic; aminocoumarin antibiotic; cephalosporin; macrolide antibiotic; carbapenem; cephamycin; peptide antibiotic; diaminopyrimidine antibiotic; penam; phenicol antibiotic; monobactam; fluoroquinolone antibiotic	47.5	resistance-nodulation-cell division (RND) antibiotic efflux pump	4283472	4284221	749
Myco3a	mecD	carbapenem; cephalosporin; monobactam; penam; cephamycin	55.56	methicillin resistant PBP2	3778760	3779653	893
Myco3a	mecD	carbapenem; cephalosporin; monobactam; penam; cephamycin	63.64	methicillin resistant PBP2	778867	779040	173
Myco3b	mecD	carbapenem; cephalosporin; monobactam; penam; cephamycin	63.64	methicillin resistant PBP2	778870	779043	173
Myco3b	mecD	carbapenem; cephalosporin; monobactam; penam; cephamycin	55.56	methicillin resistant PBP2	3778783	3779676	893
Myco6	mecD	carbapenem; cephalosporin; monobactam; penam; cephamycin	63.64	methicillin resistant PBP2	785949	786122	173
Myco4	mecD	carbapenem; cephalosporin; monobactam; penam; cephamycin	63.64	methicillin resistant PBP2	742610	742783	173
Myco1	mecD	carbapenem; cephalosporin; monobactam; penam; cephamycin	63.64	methicillin resistant PBP2	592279	592452	173
Myco5	mecD	carbapenem; cephalosporin; monobactam; penam; cephamycin	63.64	methicillin resistant PBP2	58782	58955	173
Myco2a	mecD	carbapenem; cephalosporin; monobactam; penam; cephamycin	63.64	methicillin resistant PBP2	710209	710382	173
Myco2b	mecD	carbapenem; cephalosporin; monobactam; penam; cephamycin	63.64	methicillin resistant PBP2	3712809	3712982	173
Myco7	mecD	carbapenem; cephalosporin; monobactam; penam; cephamycin	63.64	methicillin resistant PBP2	2262311	2262484	173
Myco7	mecD	carbapenem; cephalosporin; monobactam; penam; cephamycin	55.56	methicillin resistant PBP2	4357575	4358429	854
Myco3a	mecA	carbapenem; cephalosporin; monobactam; penam; cephamycin	53.33	methicillin resistant PBP2	2886404	2887723	1319
Myco3b	mecA	carbapenem; cephalosporin; monobactam; penam; cephamycin	53.33	methicillin resistant PBP2	2886427	2887746	1319
Myco3a	mdsC	penam; penem; carbapenem; cephalosporin; cephamycin; monobactam; phenicol antibiotic	48.48	resistance-nodulation-cell division (RND) antibiotic efflux pump	2160747	2163131	2384
Myco3b	mdsC	penam; penem; carbapenem; cephalosporin; cephamycin; monobactam; phenicol antibiotic	48.48	resistance-nodulation-cell division (RND) antibiotic efflux pump	2160749	2163133	2384
Myco4	mdsC	penam; penem; carbapenem; cephalosporin; cephamycin; monobactam; phenicol antibiotic	48.48	resistance-nodulation-cell division (RND) antibiotic efflux pump	1994089	1996473	2384
Myco1	mdsC	penam; penem; carbapenem; cephalosporin; cephamycin; monobactam; phenicol antibiotic	50	resistance-nodulation-cell division (RND) antibiotic efflux pump	2213651	2214085	434
Myco1	mdsC	penam; penem; carbapenem; cephalosporin; cephamycin; monobactam; phenicol antibiotic	48.48	resistance-nodulation-cell division (RND) antibiotic efflux pump	1792902	1795286	2384
Myco5	mdsC	penam; penem; carbapenem; cephalosporin; cephamycin; monobactam; phenicol antibiotic	48.48	resistance-nodulation-cell division (RND) antibiotic efflux pump	97081	99465	2384
Myco2a	mdsC	penam; penem; carbapenem; cephalosporin; cephamycin; monobactam; phenicol antibiotic	48.48	resistance-nodulation-cell division (RND) antibiotic efflux pump	2363577	2365961	2384
Myco2b	mdsC	penam; penem; carbapenem; cephalosporin; cephamycin; monobactam; phenicol antibiotic	48.48	resistance-nodulation-cell division (RND) antibiotic efflux pump	2362937	2365321	2384
Myco7	mdsC	penam; penem; carbapenem; cephalosporin; cephamycin; monobactam; phenicol antibiotic	50	resistance-nodulation-cell division (RND) antibiotic efflux pump	529493	529813	320
Myco7	mdsC	penam; penem; carbapenem; cephalosporin; cephamycin; monobactam; phenicol antibiotic	48.48	resistance-nodulation-cell division (RND) antibiotic efflux pump	985671	988055	2384
Myco3a	mdsB	penam; penem; carbapenem; cephalosporin; cephamycin; monobactam; phenicol antibiotic	45.24	resistance-nodulation-cell division (RND) antibiotic efflux pump	2058122	2058934	812
Myco3b	mdsB	penam; penem; carbapenem; cephalosporin; cephamycin; monobactam; phenicol antibiotic	45.24	resistance-nodulation-cell division (RND) antibiotic efflux pump	2058124	2058936	812
Myco4	mdsB	penam; penem; carbapenem; cephalosporin; cephamycin; monobactam; phenicol antibiotic	45.24	resistance-nodulation-cell division (RND) antibiotic efflux pump	1900385	1901197	812
Myco2a	mdsB	penam; penem; carbapenem; cephalosporin; cephamycin; monobactam; phenicol antibiotic	45.24	resistance-nodulation-cell division (RND) antibiotic efflux pump	2458853	2459665	812
Myco2b	mdsB	penam; penem; carbapenem; cephalosporin; cephamycin; monobactam; phenicol antibiotic	45.24	resistance-nodulation-cell division (RND) antibiotic efflux pump	2458213	2459025	812
Myco7	mdsB	penam; penem; carbapenem; cephalosporin; cephamycin; monobactam; phenicol antibiotic	45.24	resistance-nodulation-cell division (RND) antibiotic efflux pump	1090370	1091182	812
Myco7	mdsA	penam; penem; carbapenem; cephalosporin; cephamycin; monobactam; phenicol antibiotic	48.15	resistance-nodulation-cell division (RND) antibiotic efflux pump	364505	365188	683
Myco2a	LRA-9	penam; cephalosporin	52.63	subclass B3 LRA beta-lactamase	111481	111798	317
Myco2b	LRA-9	penam; cephalosporin	52.63	subclass B3 LRA beta-lactamase	111480	111797	317
Myco3a	LRA-8	penam; cephalosporin	45.45	subclass B3 LRA beta-lactamase	1983657	1984076	419
Myco3a	LRA-8	penam; cephalosporin	47.37	subclass B3 LRA beta-lactamase	4364181	4364378	197
Myco3a	LRA-8	penam; cephalosporin	52.38	subclass B3 LRA beta-lactamase	811448	811924	476
Myco3b	LRA-8	penam; cephalosporin	52.38	subclass B3 LRA beta-lactamase	811451	811927	476
Myco3b	LRA-8	penam; cephalosporin	45.45	subclass B3 LRA beta-lactamase	1983659	1984078	419
Myco3b	LRA-8	penam; cephalosporin	47.37	subclass B3 LRA beta-lactamase	4364206	4364403	197
Myco6	LRA-8	penam; cephalosporin	52.38	subclass B3 LRA beta-lactamase	814304	814780	476
Myco6	LRA-8	penam; cephalosporin	45.45	subclass B3 LRA beta-lactamase	1791383	1791802	419
Myco4	LRA-8	penam; cephalosporin	52.38	subclass B3 LRA beta-lactamase	770987	771454	467
Myco4	LRA-8	penam; cephalosporin	45.45	subclass B3 LRA beta-lactamase	1826633	1827052	419
Myco1	LRA-8	penam; cephalosporin	45.45	subclass B3 LRA beta-lactamase	1666997	1667416	419
Myco1	LRA-8	penam; cephalosporin	52.38	subclass B3 LRA beta-lactamase	620642	621118	476
Myco5	LRA-8	penam; cephalosporin	52.38	subclass B3 LRA beta-lactamase	97534	98010	476
Myco5	LRA-8	penam; cephalosporin	45.45	subclass B3 LRA beta-lactamase	16358	16777	419
Myco5	LRA-8	penam; cephalosporin	47.37	subclass B3 LRA beta-lactamase	75715	75912	197
Myco2a	LRA-8	penam; cephalosporin	52.38	subclass B3 LRA beta-lactamase	738406	738882	476
Myco2a	LRA-8	penam; cephalosporin	45.45	subclass B3 LRA beta-lactamase	2532998	2533417	419
Myco2b	LRA-8	penam; cephalosporin	45.45	subclass B3 LRA beta-lactamase	2532358	2532777	419
Myco2b	LRA-8	penam; cephalosporin	52.38	subclass B3 LRA beta-lactamase	3684309	3684785	476
Myco7	LRA-8	penam; cephalosporin	45.45	subclass B3 LRA beta-lactamase	1164515	1164934	419
Myco7	LRA-8	penam; cephalosporin	47.37	subclass B3 LRA beta-lactamase	3748230	3748427	197
Myco7	LRA-8	penam; cephalosporin	52.38	subclass B3 LRA beta-lactamase	2233972	2234439	467
Myco3a	LRA-7	penam; cephalosporin	45.45	subclass B3 LRA beta-lactamase	3298144	3298386	242
Myco3b	LRA-7	penam; cephalosporin	45.45	subclass B3 LRA beta-lactamase	3298167	3298409	242
Myco6	LRA-7	penam; cephalosporin	45.45	subclass B3 LRA beta-lactamase	247992	248234	242
Myco4	LRA-7	penam; cephalosporin	45.45	subclass B3 LRA beta-lactamase	118115	118357	242
Myco1	LRA-7	penam; cephalosporin	45.45	subclass B3 LRA beta-lactamase	2921640	2921882	242
Myco5	LRA-7	penam; cephalosporin	45.45	subclass B3 LRA beta-lactamase	8503	8745	242
Myco2a	LRA-7	penam; cephalosporin	45.45	subclass B3 LRA beta-lactamase	1229624	1229866	242
Myco2b	LRA-7	penam; cephalosporin	45.45	subclass B3 LRA beta-lactamase	1228997	1229239	242
Myco7	LRA-7	penam; cephalosporin	45.45	subclass B3 LRA beta-lactamase	4837887	4838129	242
Myco3a	LRA-5	penam; cephalosporin	62.5	class A LRA beta-lactamase	2467805	2469538	1733
Myco3a	LRA-5	penam; cephalosporin	46.88	class A LRA beta-lactamase	2185603	2187411	1808
Myco3b	LRA-5	penam; cephalosporin	46.88	class A LRA beta-lactamase	2185605	2187413	1808
Myco3b	LRA-5	penam; cephalosporin	62.5	class A LRA beta-lactamase	2467828	2469561	1733
Myco6	LRA-5	penam; cephalosporin	46.88	class A LRA beta-lactamase	1931524	1933332	1808
Myco4	LRA-5	penam; cephalosporin	62.5	class A LRA beta-lactamase	2303210	2304943	1733
Myco4	LRA-5	penam; cephalosporin	46.88	class A LRA beta-lactamase	2018942	2020750	1808
Myco1	LRA-5	penam; cephalosporin	62.5	class A LRA beta-lactamase	2116246	2117979	1733
Myco1	LRA-5	penam; cephalosporin	46.88	class A LRA beta-lactamase	1817745	1819553	1808
Myco5	LRA-5	penam; cephalosporin	62.5	class A LRA beta-lactamase	47926	49659	1733
Myco5	LRA-5	penam; cephalosporin	46.88	class A LRA beta-lactamase	72804	74612	1808
Myco2a	LRA-5	penam; cephalosporin	46.88	class A LRA beta-lactamase	2339300	2341108	1808
Myco2a	LRA-5	penam; cephalosporin	62.5	class A LRA beta-lactamase	2055095	2056828	1733
Myco2b	LRA-5	penam; cephalosporin	62.5	class A LRA beta-lactamase	2054455	2056188	1733
Myco2b	LRA-5	penam; cephalosporin	46.88	class A LRA beta-lactamase	2338660	2340468	1808
Myco7	LRA-5	penam; cephalosporin	62.5	class A LRA beta-lactamase	615039	616772	1733
Myco7	LRA-5	penam; cephalosporin	46.88	class A LRA beta-lactamase	961394	963202	1808
Myco3a	LRA-3	penam; cephalosporin	100	subclass B3 LRA beta-lactamase	217080	217241	161
Myco3b	LRA-3	penam; cephalosporin	100	subclass B3 LRA beta-lactamase	217080	217241	161
Myco6	LRA-3	penam; cephalosporin	100	subclass B3 LRA beta-lactamase	156004	156165	161
Myco4	LRA-3	penam; cephalosporin	100	subclass B3 LRA beta-lactamase	144022	144183	161
Myco1	LRA-3	penam; cephalosporin	100	subclass B3 LRA beta-lactamase	4880692	4880853	161
Myco5	LRA-3	penam; cephalosporin	100	subclass B3 LRA beta-lactamase	138756	138917	161
Myco2a	LRA-3	penam; cephalosporin	100	subclass B3 LRA beta-lactamase	141818	141979	161
Myco2b	LRA-3	penam; cephalosporin	100	subclass B3 LRA beta-lactamase	4281215	4281376	161
Myco7	LRA-3	penam; cephalosporin	100	subclass B3 LRA beta-lactamase	2868441	2868602	161
Myco3a	LRA-13	penam; cephalosporin	50	class D LRA beta-lactamase; class C LRA beta-lactamase	4919849	4920469	620
Myco3b	LRA-13	penam; cephalosporin	50	class D LRA beta-lactamase; class C LRA beta-lactamase	4919746	4920366	620
Myco6	LRA-13	penam; cephalosporin	60	class D LRA beta-lactamase; class C LRA beta-lactamase	1038202	1038501	299
Myco6	LRA-13	penam; cephalosporin	47.22	class D LRA beta-lactamase; class C LRA beta-lactamase	1872075	1872695	620
Myco4	LRA-13	penam; cephalosporin	50	class D LRA beta-lactamase; class C LRA beta-lactamase	143102	143722	620
Myco1	LRA-13	penam; cephalosporin	50	class D LRA beta-lactamase; class C LRA beta-lactamase	4570872	4571492	620
Myco5	LRA-13	penam; cephalosporin	55.56	class D LRA beta-lactamase; class C LRA beta-lactamase	175223	175840	617
Myco5	LRA-13	penam; cephalosporin	50	class D LRA beta-lactamase; class C LRA beta-lactamase	40657	41277	620
Myco2a	LRA-13	penam; cephalosporin	50	class D LRA beta-lactamase; class C LRA beta-lactamase	436118	436738	620
Myco2b	LRA-13	penam; cephalosporin	50	class D LRA beta-lactamase; class C LRA beta-lactamase	4602576	4603196	620
Myco7	LRA-13	penam; cephalosporin	55.56	class D LRA beta-lactamase; class C LRA beta-lactamase	3648102	3648719	617
Myco7	LRA-13	penam; cephalosporin	50	class D LRA beta-lactamase; class C LRA beta-lactamase	3211122	3211742	620
Myco7	LRA-13	penam; cephalosporin	50	class D LRA beta-lactamase; class C LRA beta-lactamase	75316	75678	362
Myco3a	LRA-10	penam; cephalosporin	51.85	class C LRA beta-lactamase	1783869	1785158	1289
Myco3b	LRA-10	penam; cephalosporin	51.85	class C LRA beta-lactamase	1783871	1785160	1289
Myco6	LRA-10	penam; cephalosporin	51.85	class C LRA beta-lactamase	1638859	1640148	1289
Myco4	LRA-10	penam; cephalosporin	51.85	class C LRA beta-lactamase	1658365	1659654	1289
Myco1	LRA-10	penam; cephalosporin	51.85	class C LRA beta-lactamase	1511385	1512674	1289
Myco5	LRA-10	penam; cephalosporin	51.85	class C LRA beta-lactamase	33984	35273	1289
Myco2a	LRA-10	penam; cephalosporin	51.85	class C LRA beta-lactamase	2700396	2701685	1289
Myco2b	LRA-10	penam; cephalosporin	51.85	class C LRA beta-lactamase	2699763	2701052	1289
Myco7	LRA-10	penam; cephalosporin	51.85	class C LRA beta-lactamase	1321969	1323258	1289
Myco6	LRA-1	penam; cephalosporin	47.37	class A LRA beta-lactamase	226491	227300	809
Myco5	LRA-1	penam; cephalosporin	52	class A LRA beta-lactamase	214633	215070	437
Myco4	L1 beta-lactamase	cephalosporin	57.69	L1 family beta-lactamase	725849	726490	641
Myco2a	L1 beta-lactamase	cephalosporin	57.69	L1 family beta-lactamase	96855	97496	641
Myco2a	L1 beta-lactamase	cephalosporin	50	L1 family beta-lactamase	526378	526500	122
Myco2b	L1 beta-lactamase	cephalosporin	57.69	L1 family beta-lactamase	96854	97495	641
Myco2b	L1 beta-lactamase	cephalosporin	50	L1 family beta-lactamase	3896691	3896813	122
Myco7	L1 beta-lactamase	cephalosporin	45.83	L1 family beta-lactamase	2471124	2471246	122
Myco3a	KPC-19	penam; carbapenem; cephalosporin; monobactam	52.63	KPC beta-lactamase	3673218	3673526	308
Myco3b	KPC-19	penam; carbapenem; cephalosporin; monobactam	52.63	KPC beta-lactamase	3673241	3673549	308
Myco6	KPC-19	penam; carbapenem; cephalosporin; monobactam	52.63	KPC beta-lactamase	640548	640856	308
Myco4	KPC-19	penam; carbapenem; cephalosporin; monobactam	52.63	KPC beta-lactamase	601214	601522	308
Myco1	KPC-19	penam; carbapenem; cephalosporin; monobactam	52.63	KPC beta-lactamase	3309351	3309659	308
Myco5	KPC-19	penam; carbapenem; cephalosporin; monobactam	52.63	KPC beta-lactamase	11284	11592	308
Myco2a	KPC-19	penam; carbapenem; cephalosporin; monobactam	52.63	KPC beta-lactamase	783359	783667	308
Myco2b	KPC-19	penam; carbapenem; cephalosporin; monobactam	52.63	KPC beta-lactamase	783359	783667	308
Myco7	KPC-19	penam; carbapenem; cephalosporin; monobactam	52.63	KPC beta-lactamase	4445908	4446216	308
Myco3a	Klebsiella pneumoniae OmpK37	penam; carbapenem; penem; cephalosporin; cephamycin; monobactam	57.14	General Bacterial Porin with reduced permeability to beta-lactams	2345494	2346492	998
Myco3b	Klebsiella pneumoniae OmpK37	penam; carbapenem; penem; cephalosporin; cephamycin; monobactam	57.14	General Bacterial Porin with reduced permeability to beta-lactams	2345517	2346515	998
Myco6	Klebsiella pneumoniae OmpK37	penam; carbapenem; penem; cephalosporin; cephamycin; monobactam	57.14	General Bacterial Porin with reduced permeability to beta-lactams	2098671	2099669	998
Myco1	Klebsiella pneumoniae OmpK37	penam; carbapenem; penem; cephalosporin; cephamycin; monobactam	57.14	General Bacterial Porin with reduced permeability to beta-lactams	1978220	1979218	998
Myco5	Klebsiella pneumoniae OmpK37	penam; carbapenem; penem; cephalosporin; cephamycin; monobactam	57.14	General Bacterial Porin with reduced permeability to beta-lactams	64607	65605	998
Myco7	Klebsiella pneumoniae OmpK37	penam; carbapenem; penem; cephalosporin; cephamycin; monobactam	57.14	General Bacterial Porin with reduced permeability to beta-lactams	795074	796072	998
Myco4	KHM-1	penam; penem; carbapenem; cephalosporin; cephamycin	47.37	KHM beta-latamase	88033	88905	872
Myco5	KHM-1	penam; penem; carbapenem; cephalosporin; cephamycin	60	KHM beta-latamase	82766	83638	872
Myco7	KHM-1	penam; penem; carbapenem; cephalosporin; cephamycin	45.71	KHM beta-latamase	88347	89465	1118
Myco4	JOHN-1	carbapenem; penam; cephalosporin	72.73	JOHN beta-lactamase	2444322	2445308	986
Myco5	JOHN-1	carbapenem; penam; cephalosporin	72.73	JOHN beta-lactamase	49939	50922	983
Myco2a	JOHN-1	carbapenem; penam; cephalosporin	72.73	JOHN beta-lactamase	1914730	1915716	986
Myco2b	JOHN-1	carbapenem; penam; cephalosporin	72.73	JOHN beta-lactamase	1914090	1915076	986
Myco6	H-NS	penam; macrolide antibiotic; cephalosporin; cephamycin; tetracycline antibiotic; fluoroquinolone antibiotic	47.37	major facilitator superfamily (MFS) antibiotic efflux pump; resistance-nodulation-cell division (RND) antibiotic efflux pump	1457991	1458458	467
Myco4	H-NS	penam; macrolide antibiotic; cephalosporin; cephamycin; tetracycline antibiotic; fluoroquinolone antibiotic	47.37	major facilitator superfamily (MFS) antibiotic efflux pump; resistance-nodulation-cell division (RND) antibiotic efflux pump	613617	614084	467
Myco1	H-NS	penam; macrolide antibiotic; cephalosporin; cephamycin; tetracycline antibiotic; fluoroquinolone antibiotic	47.37	major facilitator superfamily (MFS) antibiotic efflux pump; resistance-nodulation-cell division (RND) antibiotic efflux pump	4103423	4103890	467
Myco5	H-NS	penam; macrolide antibiotic; cephalosporin; cephamycin; tetracycline antibiotic; fluoroquinolone antibiotic	47.37	major facilitator superfamily (MFS) antibiotic efflux pump; resistance-nodulation-cell division (RND) antibiotic efflux pump	216461	216928	467
Myco2a	H-NS	penam; macrolide antibiotic; cephalosporin; cephamycin; tetracycline antibiotic; fluoroquinolone antibiotic	47.37	major facilitator superfamily (MFS) antibiotic efflux pump; resistance-nodulation-cell division (RND) antibiotic efflux pump	8265	8732	467
Myco2b	H-NS	penam; macrolide antibiotic; cephalosporin; cephamycin; tetracycline antibiotic; fluoroquinolone antibiotic	47.37	major facilitator superfamily (MFS) antibiotic efflux pump; resistance-nodulation-cell division (RND) antibiotic efflux pump	8265	8732	467
Myco7	H-NS	penam; macrolide antibiotic; cephalosporin; cephamycin; tetracycline antibiotic; fluoroquinolone antibiotic	47.37	major facilitator superfamily (MFS) antibiotic efflux pump; resistance-nodulation-cell division (RND) antibiotic efflux pump	3689337	3689804	467
Myco3a	GES-8	carbapenem; penam; cephalosporin	50	GES beta-lactamase	2012281	2013225	944
Myco3b	GES-8	carbapenem; penam; cephalosporin	50	GES beta-lactamase	2012283	2013227	944
Myco6	GES-8	carbapenem; penam; cephalosporin	50	GES beta-lactamase	1819297	1820241	944
Myco4	GES-8	carbapenem; penam; cephalosporin	50	GES beta-lactamase	1854547	1855491	944
Myco1	GES-8	carbapenem; penam; cephalosporin	50	GES beta-lactamase	1696366	1697310	944
Myco5	GES-8	carbapenem; penam; cephalosporin	50	GES beta-lactamase	193207	194151	944
Myco2a	GES-8	carbapenem; penam; cephalosporin	50	GES beta-lactamase	2504559	2505503	944
Myco2b	GES-8	carbapenem; penam; cephalosporin	50	GES beta-lactamase	2503919	2504863	944
Myco7	GES-8	carbapenem; penam; cephalosporin	50	GES beta-lactamase	1136064	1137008	944
Myco3a	GES-6	carbapenem; penam; cephalosporin	50	GES beta-lactamase	1966259	1966489	230
Myco3b	GES-6	carbapenem; penam; cephalosporin	50	GES beta-lactamase	1966261	1966491	230
Myco6	GES-6	carbapenem; penam; cephalosporin	50	GES beta-lactamase	1775798	1776028	230
Myco4	GES-6	carbapenem; penam; cephalosporin	50	GES beta-lactamase	1811047	1811277	230
Myco5	GES-6	carbapenem; penam; cephalosporin	50	GES beta-lactamase	772	1002	230
Myco2a	GES-6	carbapenem; penam; cephalosporin	50	GES beta-lactamase	2548773	2549003	230
Myco2b	GES-6	carbapenem; penam; cephalosporin	50	GES beta-lactamase	2548133	2548363	230
Myco5	FOX-3	cephamycin; cephalosporin	47.06	FOX beta-lactamase	88514	88648	134
Myco3a	Escherichia coli marR mutant conferring antibiotic resistance	penam; triclosan; phenicol antibiotic; cephalosporin; tetracycline antibiotic; glycylcycline; rifamycin antibiotic; fluoroquinolone antibiotic	50	resistance-nodulation-cell division (RND) antibiotic efflux pump	147499	147993	494
Myco3b	Escherichia coli marR mutant conferring antibiotic resistance	penam; triclosan; phenicol antibiotic; cephalosporin; tetracycline antibiotic; glycylcycline; rifamycin antibiotic; fluoroquinolone antibiotic	50	resistance-nodulation-cell division (RND) antibiotic efflux pump	147499	147993	494
Myco6	Escherichia coli marR mutant conferring antibiotic resistance	penam; triclosan; phenicol antibiotic; cephalosporin; tetracycline antibiotic; glycylcycline; rifamycin antibiotic; fluoroquinolone antibiotic	50	resistance-nodulation-cell division (RND) antibiotic efflux pump	112054	112506	452
Myco4	Escherichia coli marR mutant conferring antibiotic resistance	penam; triclosan; phenicol antibiotic; cephalosporin; tetracycline antibiotic; glycylcycline; rifamycin antibiotic; fluoroquinolone antibiotic	50	resistance-nodulation-cell division (RND) antibiotic efflux pump	101200	101712	512
Myco1	Escherichia coli marR mutant conferring antibiotic resistance	penam; triclosan; phenicol antibiotic; cephalosporin; tetracycline antibiotic; glycylcycline; rifamycin antibiotic; fluoroquinolone antibiotic	50	resistance-nodulation-cell division (RND) antibiotic efflux pump	4837871	4838383	512
Myco5	Escherichia coli marR mutant conferring antibiotic resistance	penam; triclosan; phenicol antibiotic; cephalosporin; tetracycline antibiotic; glycylcycline; rifamycin antibiotic; fluoroquinolone antibiotic	50	resistance-nodulation-cell division (RND) antibiotic efflux pump	95934	96446	512
Myco2a	Escherichia coli marR mutant conferring antibiotic resistance	penam; triclosan; phenicol antibiotic; cephalosporin; tetracycline antibiotic; glycylcycline; rifamycin antibiotic; fluoroquinolone antibiotic	50	resistance-nodulation-cell division (RND) antibiotic efflux pump	98999	99511	512
Myco2b	Escherichia coli marR mutant conferring antibiotic resistance	penam; triclosan; phenicol antibiotic; cephalosporin; tetracycline antibiotic; glycylcycline; rifamycin antibiotic; fluoroquinolone antibiotic	50	resistance-nodulation-cell division (RND) antibiotic efflux pump	4323684	4324196	512
Myco7	Escherichia coli marR mutant conferring antibiotic resistance	penam; triclosan; phenicol antibiotic; cephalosporin; tetracycline antibiotic; glycylcycline; rifamycin antibiotic; fluoroquinolone antibiotic	50	resistance-nodulation-cell division (RND) antibiotic efflux pump	2910928	2911422	494
Myco5	Escherichia coli acrR with mutation conferring multidrug antibiotic resistance	penam; triclosan; phenicol antibiotic; cephalosporin; tetracycline antibiotic; glycylcycline; rifamycin antibiotic; fluoroquinolone antibiotic	45.83	resistance-nodulation-cell division (RND) antibiotic efflux pump	13846	14721	875
Myco7	Enterobacter cloacae acrA	penam; triclosan; tetracycline antibiotic; cephalosporin; glycylcycline; fluoroquinolone antibiotic; rifamycin antibiotic; phenicol antibiotic	50	resistance-nodulation-cell division (RND) antibiotic efflux pump	1	2931	2930
Myco3a	DHA-2	cephalosporin; cephamycin	47.83	DHA beta-lactamase	4040746	4042017	1271
Myco3b	DHA-2	cephalosporin; cephamycin	47.83	DHA beta-lactamase	4040769	4042040	1271
Myco4	CTX-M-78	cephalosporin	45.16	CTX-M beta-lactamase	6205	7416	1211
Myco1	CTX-M-78	cephalosporin	45.16	CTX-M beta-lactamase	4742877	4744088	1211
Myco2a	CTX-M-78	cephalosporin	45.16	CTX-M beta-lactamase	4002	5213	1211
Myco2b	CTX-M-78	cephalosporin	45.16	CTX-M beta-lactamase	4417982	4419193	1211
Myco7	CTX-M-63	cephalosporin	50	CTX-M beta-lactamase	2456045	2456416	371
Myco6	CTX-M-158	cephalosporin	56.25	CTX-M beta-lactamase	1479673	1480329	656
Myco4	CTX-M-158	cephalosporin	56.25	CTX-M beta-lactamase	591691	592341	650
Myco5	CTX-M-158	cephalosporin	56.25	CTX-M beta-lactamase	194532	195182	650
Myco7	CTX-M-158	cephalosporin	56.25	CTX-M beta-lactamase	3667411	3668061	650
Myco3a	CTX-M-151	cephalosporin	50	CTX-M beta-lactamase	2591151	2591327	176
Myco3b	CTX-M-151	cephalosporin	50	CTX-M beta-lactamase	2591174	2591350	176
Myco6	CTX-M-11	cephalosporin	53.33	CTX-M beta-lactamase	1144873	1145112	239
Myco6	cmeC	macrolide antibiotic; cephalosporin; fluoroquinolone antibiotic; fusidic acid	47.62	resistance-nodulation-cell division (RND) antibiotic efflux pump	298753	299409	656
Myco4	cmeC	macrolide antibiotic; cephalosporin; fluoroquinolone antibiotic; fusidic acid	47.62	resistance-nodulation-cell division (RND) antibiotic efflux pump	245193	245849	656
Myco5	cmeC	macrolide antibiotic; cephalosporin; fluoroquinolone antibiotic; fusidic acid	47.62	resistance-nodulation-cell division (RND) antibiotic efflux pump	234638	235294	656
Myco2a	cmeC	macrolide antibiotic; cephalosporin; fluoroquinolone antibiotic; fusidic acid	47.62	resistance-nodulation-cell division (RND) antibiotic efflux pump	243010	243666	656
Myco7	cmeC	macrolide antibiotic; cephalosporin; fluoroquinolone antibiotic; fusidic acid	47.62	resistance-nodulation-cell division (RND) antibiotic efflux pump	2781816	2782472	656
Myco6	cmeB	macrolide antibiotic; cephalosporin; fluoroquinolone antibiotic; fusidic acid	50	resistance-nodulation-cell division (RND) antibiotic efflux pump	1546077	1546472	395
Myco4	cmeB	macrolide antibiotic; cephalosporin; fluoroquinolone antibiotic; fusidic acid	50	resistance-nodulation-cell division (RND) antibiotic efflux pump	522825	523220	395
Myco1	cmeB	macrolide antibiotic; cephalosporin; fluoroquinolone antibiotic; fusidic acid	50	resistance-nodulation-cell division (RND) antibiotic efflux pump	4193784	4194179	395
Myco5	cmeB	macrolide antibiotic; cephalosporin; fluoroquinolone antibiotic; fusidic acid	50	resistance-nodulation-cell division (RND) antibiotic efflux pump	119654	120049	395
Myco2a	cmeB	macrolide antibiotic; cephalosporin; fluoroquinolone antibiotic; fusidic acid	50	resistance-nodulation-cell division (RND) antibiotic efflux pump	57566	57961	395
Myco2b	cmeB	macrolide antibiotic; cephalosporin; fluoroquinolone antibiotic; fusidic acid	50	resistance-nodulation-cell division (RND) antibiotic efflux pump	4981353	4981748	395
Myco7	cmeB	macrolide antibiotic; cephalosporin; fluoroquinolone antibiotic; fusidic acid	50	resistance-nodulation-cell division (RND) antibiotic efflux pump	3599316	3599711	395
Myco6	cmeA	macrolide antibiotic; cephalosporin; fluoroquinolone antibiotic; fusidic acid	50	resistance-nodulation-cell division (RND) antibiotic efflux pump	400387	400551	164
Myco6	CblA-1	cephalosporin	50	CblA beta-lactamase	702018	702296	278
Myco4	CblA-1	cephalosporin	50	CblA beta-lactamase	542358	542636	278
Myco1	CblA-1	cephalosporin	50	CblA beta-lactamase	3368237	3368515	278
Myco5	CblA-1	cephalosporin	50	CblA beta-lactamase	70170	70448	278
Myco2a	CblA-1	cephalosporin	50	CblA beta-lactamase	724503	724781	278
Myco2b	CblA-1	cephalosporin	50	CblA beta-lactamase	724503	724781	278
Myco3a	CAM-1	penam; carbapenem; cephalosporin; cephamycin	50	CAM beta-lactamase	1720927	1721109	182
Myco3b	CAM-1	penam; carbapenem; cephalosporin; cephamycin	50	CAM beta-lactamase	1720929	1721111	182
Myco6	CAM-1	penam; carbapenem; cephalosporin; cephamycin	50	CAM beta-lactamase	1575879	1576061	182
Myco4	CAM-1	penam; carbapenem; cephalosporin; cephamycin	50	CAM beta-lactamase	1588233	1588415	182
Myco1	CAM-1	penam; carbapenem; cephalosporin; cephamycin	50	CAM beta-lactamase	1441264	1441446	182
Myco5	CAM-1	penam; carbapenem; cephalosporin; cephamycin	50	CAM beta-lactamase	302492	302674	182
Myco2a	CAM-1	penam; carbapenem; cephalosporin; cephamycin	50	CAM beta-lactamase	2771640	2771822	182
Myco2b	CAM-1	penam; carbapenem; cephalosporin; cephamycin	50	CAM beta-lactamase	2771007	2771189	182
Myco7	CAM-1	penam; carbapenem; cephalosporin; cephamycin	50	CAM beta-lactamase	1393196	1393378	182
Myco3a	Burkholderia pseudomallei Omp38	penam; penem; cephalosporin; carbapenem; cephamycin; monobactam	47.62	General Bacterial Porin with reduced permeability to beta-lactams	577637	578587	950
Myco3b	Burkholderia pseudomallei Omp38	penam; penem; cephalosporin; carbapenem; cephamycin; monobactam	47.62	General Bacterial Porin with reduced permeability to beta-lactams	577640	578590	950
Myco1	Burkholderia pseudomallei Omp38	penam; penem; cephalosporin; carbapenem; cephamycin; monobactam	50	General Bacterial Porin with reduced permeability to beta-lactams	2549029	2551716	2687
Myco6	BcI	penam; cephalosporin	46.43	Bc beta-lactamase	1364006	1365208	1202
Myco7	BcI	penam; cephalosporin	46.43	Bc beta-lactamase	3778945	3780147	1202
Myco3a	AxyY	macrolide antibiotic; cephalosporin; fluoroquinolone antibiotic; aminoglycoside antibiotic	50	resistance-nodulation-cell division (RND) antibiotic efflux pump	2241993	2242406	413
Myco3a	AxyY	macrolide antibiotic; cephalosporin; fluoroquinolone antibiotic; aminoglycoside antibiotic	46.43	resistance-nodulation-cell division (RND) antibiotic efflux pump	3178518	3179060	542
Myco3a	AxyY	macrolide antibiotic; cephalosporin; fluoroquinolone antibiotic; aminoglycoside antibiotic	52.94	resistance-nodulation-cell division (RND) antibiotic efflux pump	12303	12701	398
Myco3b	AxyY	macrolide antibiotic; cephalosporin; fluoroquinolone antibiotic; aminoglycoside antibiotic	50	resistance-nodulation-cell division (RND) antibiotic efflux pump	2241995	2242408	413
Myco3b	AxyY	macrolide antibiotic; cephalosporin; fluoroquinolone antibiotic; aminoglycoside antibiotic	46.43	resistance-nodulation-cell division (RND) antibiotic efflux pump	3178541	3179083	542
Myco3b	AxyY	macrolide antibiotic; cephalosporin; fluoroquinolone antibiotic; aminoglycoside antibiotic	52.94	resistance-nodulation-cell division (RND) antibiotic efflux pump	12303	12701	398
Myco6	AxyY	macrolide antibiotic; cephalosporin; fluoroquinolone antibiotic; aminoglycoside antibiotic	50	resistance-nodulation-cell division (RND) antibiotic efflux pump	1987931	1988344	413
Myco4	AxyY	macrolide antibiotic; cephalosporin; fluoroquinolone antibiotic; aminoglycoside antibiotic	50	resistance-nodulation-cell division (RND) antibiotic efflux pump	2075339	2075752	413
Myco1	AxyY	macrolide antibiotic; cephalosporin; fluoroquinolone antibiotic; aminoglycoside antibiotic	50	resistance-nodulation-cell division (RND) antibiotic efflux pump	1874143	1874556	413
Myco5	AxyY	macrolide antibiotic; cephalosporin; fluoroquinolone antibiotic; aminoglycoside antibiotic	50	resistance-nodulation-cell division (RND) antibiotic efflux pump	11286	12071	785
Myco5	AxyY	macrolide antibiotic; cephalosporin; fluoroquinolone antibiotic; aminoglycoside antibiotic	50	resistance-nodulation-cell division (RND) antibiotic efflux pump	17803	18216	413
Myco2a	AxyY	macrolide antibiotic; cephalosporin; fluoroquinolone antibiotic; aminoglycoside antibiotic	50	resistance-nodulation-cell division (RND) antibiotic efflux pump	2284298	2284711	413
Myco2b	AxyY	macrolide antibiotic; cephalosporin; fluoroquinolone antibiotic; aminoglycoside antibiotic	50	resistance-nodulation-cell division (RND) antibiotic efflux pump	2283658	2284071	413
Myco7	AxyY	macrolide antibiotic; cephalosporin; fluoroquinolone antibiotic; aminoglycoside antibiotic	50	resistance-nodulation-cell division (RND) antibiotic efflux pump	906382	906795	413
Myco3a	AxyX	macrolide antibiotic; cephalosporin; fluoroquinolone antibiotic; aminoglycoside antibiotic	45.45	resistance-nodulation-cell division (RND) antibiotic efflux pump	2596916	2597872	956
Myco3b	AxyX	macrolide antibiotic; cephalosporin; fluoroquinolone antibiotic; aminoglycoside antibiotic	45.45	resistance-nodulation-cell division (RND) antibiotic efflux pump	2596939	2597895	956
Myco6	AxyX	macrolide antibiotic; cephalosporin; fluoroquinolone antibiotic; aminoglycoside antibiotic	45.45	resistance-nodulation-cell division (RND) antibiotic efflux pump	2359686	2360642	956
Myco4	AxyX	macrolide antibiotic; cephalosporin; fluoroquinolone antibiotic; aminoglycoside antibiotic	45.45	resistance-nodulation-cell division (RND) antibiotic efflux pump	2429866	2430822	956
Myco1	AxyX	macrolide antibiotic; cephalosporin; fluoroquinolone antibiotic; aminoglycoside antibiotic	45.45	resistance-nodulation-cell division (RND) antibiotic efflux pump	2259249	2260205	956
Myco5	AxyX	macrolide antibiotic; cephalosporin; fluoroquinolone antibiotic; aminoglycoside antibiotic	45.45	resistance-nodulation-cell division (RND) antibiotic efflux pump	64438	65394	956
Myco2a	AxyX	macrolide antibiotic; cephalosporin; fluoroquinolone antibiotic; aminoglycoside antibiotic	45.45	resistance-nodulation-cell division (RND) antibiotic efflux pump	1929216	1930172	956
Myco2b	AxyX	macrolide antibiotic; cephalosporin; fluoroquinolone antibiotic; aminoglycoside antibiotic	45.45	resistance-nodulation-cell division (RND) antibiotic efflux pump	1928576	1929532	956
Myco7	AxyX	macrolide antibiotic; cephalosporin; fluoroquinolone antibiotic; aminoglycoside antibiotic	45.45	resistance-nodulation-cell division (RND) antibiotic efflux pump	488822	489778	956
Myco3a	AIM-1	penam; cephalosporin; cephamycin	50	AIM beta-lactamase	1499659	1499862	203
Myco3b	AIM-1	penam; cephalosporin; cephamycin	50	AIM beta-lactamase	1499661	1499864	203
Myco3a	adeN	rifamycin antibiotic; penem; macrolide antibiotic; carbapenem; cephalosporin; diaminopyrimidine antibiotic; tetracycline antibiotic; fluoroquinolone antibiotic; lincosamide antibiotic; phenicol antibiotic	48.98	resistance-nodulation-cell division (RND) antibiotic efflux pump	740961	741605	644
Myco3b	adeN	rifamycin antibiotic; penem; macrolide antibiotic; carbapenem; cephalosporin; diaminopyrimidine antibiotic; tetracycline antibiotic; fluoroquinolone antibiotic; lincosamide antibiotic; phenicol antibiotic	48.98	resistance-nodulation-cell division (RND) antibiotic efflux pump	740964	741608	644
Myco6	adeN	rifamycin antibiotic; penem; macrolide antibiotic; carbapenem; cephalosporin; diaminopyrimidine antibiotic; tetracycline antibiotic; fluoroquinolone antibiotic; lincosamide antibiotic; phenicol antibiotic	48.98	resistance-nodulation-cell division (RND) antibiotic efflux pump	748056	748700	644
Myco4	adeN	rifamycin antibiotic; penem; macrolide antibiotic; carbapenem; cephalosporin; diaminopyrimidine antibiotic; tetracycline antibiotic; fluoroquinolone antibiotic; lincosamide antibiotic; phenicol antibiotic	52.94	resistance-nodulation-cell division (RND) antibiotic efflux pump	984466	985611	1145
Myco4	adeN	rifamycin antibiotic; penem; macrolide antibiotic; carbapenem; cephalosporin; diaminopyrimidine antibiotic; tetracycline antibiotic; fluoroquinolone antibiotic; lincosamide antibiotic; phenicol antibiotic	48.98	resistance-nodulation-cell division (RND) antibiotic efflux pump	704704	705348	644
Myco1	adeN	rifamycin antibiotic; penem; macrolide antibiotic; carbapenem; cephalosporin; diaminopyrimidine antibiotic; tetracycline antibiotic; fluoroquinolone antibiotic; lincosamide antibiotic; phenicol antibiotic	48.98	resistance-nodulation-cell division (RND) antibiotic efflux pump	554371	555015	644
Myco5	adeN	rifamycin antibiotic; penem; macrolide antibiotic; carbapenem; cephalosporin; diaminopyrimidine antibiotic; tetracycline antibiotic; fluoroquinolone antibiotic; lincosamide antibiotic; phenicol antibiotic	48.98	resistance-nodulation-cell division (RND) antibiotic efflux pump	20876	21520	644
Myco2a	adeN	rifamycin antibiotic; penem; macrolide antibiotic; carbapenem; cephalosporin; diaminopyrimidine antibiotic; tetracycline antibiotic; fluoroquinolone antibiotic; lincosamide antibiotic; phenicol antibiotic	48.98	resistance-nodulation-cell division (RND) antibiotic efflux pump	672303	672947	644
Myco2b	adeN	rifamycin antibiotic; penem; macrolide antibiotic; carbapenem; cephalosporin; diaminopyrimidine antibiotic; tetracycline antibiotic; fluoroquinolone antibiotic; lincosamide antibiotic; phenicol antibiotic	48.98	resistance-nodulation-cell division (RND) antibiotic efflux pump	3750244	3750888	644
Myco7	adeN	rifamycin antibiotic; penem; macrolide antibiotic; carbapenem; cephalosporin; diaminopyrimidine antibiotic; tetracycline antibiotic; fluoroquinolone antibiotic; lincosamide antibiotic; phenicol antibiotic	48.98	resistance-nodulation-cell division (RND) antibiotic efflux pump	2299746	2300390	644
Myco3a	adeK	rifamycin antibiotic; penem; macrolide antibiotic; carbapenem; cephalosporin; diaminopyrimidine antibiotic; tetracycline antibiotic; fluoroquinolone antibiotic; lincosamide antibiotic; phenicol antibiotic	52.38	resistance-nodulation-cell division (RND) antibiotic efflux pump	2061465	2063018	1553
Myco3b	adeK	rifamycin antibiotic; penem; macrolide antibiotic; carbapenem; cephalosporin; diaminopyrimidine antibiotic; tetracycline antibiotic; fluoroquinolone antibiotic; lincosamide antibiotic; phenicol antibiotic	52.38	resistance-nodulation-cell division (RND) antibiotic efflux pump	2061467	2063020	1553
Myco4	adeK	rifamycin antibiotic; penem; macrolide antibiotic; carbapenem; cephalosporin; diaminopyrimidine antibiotic; tetracycline antibiotic; fluoroquinolone antibiotic; lincosamide antibiotic; phenicol antibiotic	52.38	resistance-nodulation-cell division (RND) antibiotic efflux pump	1903728	1905281	1553
Myco2a	adeK	rifamycin antibiotic; penem; macrolide antibiotic; carbapenem; cephalosporin; diaminopyrimidine antibiotic; tetracycline antibiotic; fluoroquinolone antibiotic; lincosamide antibiotic; phenicol antibiotic	52.38	resistance-nodulation-cell division (RND) antibiotic efflux pump	2454769	2456322	1553
Myco2b	adeK	rifamycin antibiotic; penem; macrolide antibiotic; carbapenem; cephalosporin; diaminopyrimidine antibiotic; tetracycline antibiotic; fluoroquinolone antibiotic; lincosamide antibiotic; phenicol antibiotic	52.38	resistance-nodulation-cell division (RND) antibiotic efflux pump	2454129	2455682	1553
Myco7	adeK	rifamycin antibiotic; penem; macrolide antibiotic; carbapenem; cephalosporin; diaminopyrimidine antibiotic; tetracycline antibiotic; fluoroquinolone antibiotic; lincosamide antibiotic; phenicol antibiotic	52.38	resistance-nodulation-cell division (RND) antibiotic efflux pump	1086286	1087839	1553
Myco3a	adeJ	rifamycin antibiotic; penem; macrolide antibiotic; carbapenem; cephalosporin; diaminopyrimidine antibiotic; tetracycline antibiotic; fluoroquinolone antibiotic; lincosamide antibiotic; phenicol antibiotic	47.62	resistance-nodulation-cell division (RND) antibiotic efflux pump	2255997	2256431	434
Myco3b	adeJ	rifamycin antibiotic; penem; macrolide antibiotic; carbapenem; cephalosporin; diaminopyrimidine antibiotic; tetracycline antibiotic; fluoroquinolone antibiotic; lincosamide antibiotic; phenicol antibiotic	47.62	resistance-nodulation-cell division (RND) antibiotic efflux pump	2255999	2256433	434
Myco6	adeJ	rifamycin antibiotic; penem; macrolide antibiotic; carbapenem; cephalosporin; diaminopyrimidine antibiotic; tetracycline antibiotic; fluoroquinolone antibiotic; lincosamide antibiotic; phenicol antibiotic	47.62	resistance-nodulation-cell division (RND) antibiotic efflux pump	2002706	2003140	434
Myco4	adeJ	rifamycin antibiotic; penem; macrolide antibiotic; carbapenem; cephalosporin; diaminopyrimidine antibiotic; tetracycline antibiotic; fluoroquinolone antibiotic; lincosamide antibiotic; phenicol antibiotic	47.62	resistance-nodulation-cell division (RND) antibiotic efflux pump	2090080	2090514	434
Myco4	adeJ	rifamycin antibiotic; penem; macrolide antibiotic; carbapenem; cephalosporin; diaminopyrimidine antibiotic; tetracycline antibiotic; fluoroquinolone antibiotic; lincosamide antibiotic; phenicol antibiotic	50	resistance-nodulation-cell division (RND) antibiotic efflux pump	711411	714770	3359
Myco1	adeJ	rifamycin antibiotic; penem; macrolide antibiotic; carbapenem; cephalosporin; diaminopyrimidine antibiotic; tetracycline antibiotic; fluoroquinolone antibiotic; lincosamide antibiotic; phenicol antibiotic	48.48	resistance-nodulation-cell division (RND) antibiotic efflux pump	156039	159785	3746
Myco1	adeJ	rifamycin antibiotic; penem; macrolide antibiotic; carbapenem; cephalosporin; diaminopyrimidine antibiotic; tetracycline antibiotic; fluoroquinolone antibiotic; lincosamide antibiotic; phenicol antibiotic	47.62	resistance-nodulation-cell division (RND) antibiotic efflux pump	1888884	1889318	434
Myco5	adeJ	rifamycin antibiotic; penem; macrolide antibiotic; carbapenem; cephalosporin; diaminopyrimidine antibiotic; tetracycline antibiotic; fluoroquinolone antibiotic; lincosamide antibiotic; phenicol antibiotic	47.62	resistance-nodulation-cell division (RND) antibiotic efflux pump	3041	3475	434
Myco5	adeJ	rifamycin antibiotic; penem; macrolide antibiotic; carbapenem; cephalosporin; diaminopyrimidine antibiotic; tetracycline antibiotic; fluoroquinolone antibiotic; lincosamide antibiotic; phenicol antibiotic	53.33	resistance-nodulation-cell division (RND) antibiotic efflux pump	31773	32012	239
Myco2a	adeJ	rifamycin antibiotic; penem; macrolide antibiotic; carbapenem; cephalosporin; diaminopyrimidine antibiotic; tetracycline antibiotic; fluoroquinolone antibiotic; lincosamide antibiotic; phenicol antibiotic	47.62	resistance-nodulation-cell division (RND) antibiotic efflux pump	2269536	2269970	434
Myco2a	adeJ	rifamycin antibiotic; penem; macrolide antibiotic; carbapenem; cephalosporin; diaminopyrimidine antibiotic; tetracycline antibiotic; fluoroquinolone antibiotic; lincosamide antibiotic; phenicol antibiotic	50	resistance-nodulation-cell division (RND) antibiotic efflux pump	904134	907493	3359
Myco2b	adeJ	rifamycin antibiotic; penem; macrolide antibiotic; carbapenem; cephalosporin; diaminopyrimidine antibiotic; tetracycline antibiotic; fluoroquinolone antibiotic; lincosamide antibiotic; phenicol antibiotic	50	resistance-nodulation-cell division (RND) antibiotic efflux pump	904134	907493	3359
Myco2b	adeJ	rifamycin antibiotic; penem; macrolide antibiotic; carbapenem; cephalosporin; diaminopyrimidine antibiotic; tetracycline antibiotic; fluoroquinolone antibiotic; lincosamide antibiotic; phenicol antibiotic	47.62	resistance-nodulation-cell division (RND) antibiotic efflux pump	2268896	2269330	434
Myco7	adeJ	rifamycin antibiotic; penem; macrolide antibiotic; carbapenem; cephalosporin; diaminopyrimidine antibiotic; tetracycline antibiotic; fluoroquinolone antibiotic; lincosamide antibiotic; phenicol antibiotic	47.62	resistance-nodulation-cell division (RND) antibiotic efflux pump	891620	892054	434
Myco6	ADC-81	cephalosporin	64.71	ADC beta-lactamase without carbapenemase activity	954466	954852	386
Myco4	ADC-81	cephalosporin	64.71	ADC beta-lactamase without carbapenemase activity	295602	295988	386
Myco1	ADC-81	cephalosporin	64.71	ADC beta-lactamase without carbapenemase activity	3615774	3616160	386
Myco5	ADC-81	cephalosporin	64.71	ADC beta-lactamase without carbapenemase activity	223406	223792	386
Myco2a	ADC-81	cephalosporin	64.71	ADC beta-lactamase without carbapenemase activity	477747	478133	386
Myco2b	ADC-81	cephalosporin	64.71	ADC beta-lactamase without carbapenemase activity	477747	478133	386
Myco3a	ACT-28	penam; cephalosporin; cephamycin; carbapenem	47.37	ACT beta-lactamase	3389098	3389238	140
Myco1	ACT-28	penam; cephalosporin; cephamycin; carbapenem	47.37	ACT beta-lactamase	3012948	3013088	140
Myco3a	ACT-22	penam; cephalosporin; cephamycin; carbapenem	45.16	ACT beta-lactamase	1277124	1277831	707
Myco3b	ACT-22	penam; cephalosporin; cephamycin; carbapenem	45.16	ACT beta-lactamase	1277127	1277834	707
Myco6	ACT-22	penam; cephalosporin; cephamycin; carbapenem	45.16	ACT beta-lactamase	1149283	1149990	707
Myco4	ACT-22	penam; cephalosporin; cephamycin; carbapenem	45.16	ACT beta-lactamase	1146447	1147154	707
Myco1	ACT-22	penam; cephalosporin; cephamycin; carbapenem	45.16	ACT beta-lactamase	1013193	1013900	707
Myco5	ACT-22	penam; cephalosporin; cephamycin; carbapenem	45.16	ACT beta-lactamase	168869	169576	707
Myco2a	ACT-22	penam; cephalosporin; cephamycin; carbapenem	45.16	ACT beta-lactamase	3253295	3254002	707
Myco2b	ACT-22	penam; cephalosporin; cephamycin; carbapenem	45.16	ACT beta-lactamase	3252663	3253370	707
Myco7	ACT-22	penam; cephalosporin; cephamycin; carbapenem	45.16	ACT beta-lactamase	1853070	1853777	707
Myco3a	ACT-19	penam; cephalosporin; cephamycin; carbapenem	47.06	ACT beta-lactamase	3791371	3791712	341
Myco3b	ACT-19	penam; cephalosporin; cephamycin; carbapenem	47.06	ACT beta-lactamase	3791394	3791735	341
Myco6	ACT-19	penam; cephalosporin; cephamycin; carbapenem	47.06	ACT beta-lactamase	743700	744041	341
Myco4	ACT-19	penam; cephalosporin; cephamycin; carbapenem	47.06	ACT beta-lactamase	500718	501059	341
Myco1	ACT-19	penam; cephalosporin; cephamycin; carbapenem	47.06	ACT beta-lactamase	3409808	3410149	341
Myco5	ACT-19	penam; cephalosporin; cephamycin; carbapenem	47.06	ACT beta-lactamase	111740	112081	341
Myco2a	ACT-19	penam; cephalosporin; cephamycin; carbapenem	47.06	ACT beta-lactamase	682863	683204	341
Myco2b	ACT-19	penam; cephalosporin; cephamycin; carbapenem	47.06	ACT beta-lactamase	682863	683204	341
Myco7	ACT-19	penam; cephalosporin; cephamycin; carbapenem	47.06	ACT beta-lactamase	4345477	4345818	341
Myco3a	AcrS	penam; triclosan; tetracycline antibiotic; cephalosporin; cephamycin; glycylcycline; fluoroquinolone antibiotic; rifamycin antibiotic; phenicol antibiotic	58.82	resistance-nodulation-cell division (RND) antibiotic efflux pump	1746203	1747519	1316
Myco3b	AcrS	penam; triclosan; tetracycline antibiotic; cephalosporin; cephamycin; glycylcycline; fluoroquinolone antibiotic; rifamycin antibiotic; phenicol antibiotic	58.82	resistance-nodulation-cell division (RND) antibiotic efflux pump	1746205	1747521	1316
Myco7	AcrS	penam; triclosan; tetracycline antibiotic; cephalosporin; cephamycin; glycylcycline; fluoroquinolone antibiotic; rifamycin antibiotic; phenicol antibiotic	45.45	resistance-nodulation-cell division (RND) antibiotic efflux pump	3547210	3547911	701
Myco6	AcrE	penam; cephalosporin; cephamycin; fluoroquinolone antibiotic	48	resistance-nodulation-cell division (RND) antibiotic efflux pump	1051353	1051727	374
Myco6	AcrE	penam; cephalosporin; cephamycin; fluoroquinolone antibiotic	52.63	resistance-nodulation-cell division (RND) antibiotic efflux pump	1547765	1548358	593
Myco6	acrB	penam; triclosan; tetracycline antibiotic; cephalosporin; glycylcycline; fluoroquinolone antibiotic; rifamycin antibiotic; phenicol antibiotic	52.17	resistance-nodulation-cell division (RND) antibiotic efflux pump	590057	590239	182
Myco3a	ACC-4	penam; monobactam; cephalosporin	50	ACC beta-lactamase	3781557	3782972	1415
Myco3b	ACC-4	penam; monobactam; cephalosporin	50	ACC beta-lactamase	3781580	3782995	1415
Myco6	ACC-4	penam; monobactam; cephalosporin	50	ACC beta-lactamase	733886	735301	1415
Myco4	ACC-4	penam; monobactam; cephalosporin	50	ACC beta-lactamase	509449	510864	1415
Myco1	ACC-4	penam; monobactam; cephalosporin	50	ACC beta-lactamase	3400002	3401417	1415
Myco5	ACC-4	penam; monobactam; cephalosporin	50	ACC beta-lactamase	101933	103348	1415
Myco2a	ACC-4	penam; monobactam; cephalosporin	50	ACC beta-lactamase	691594	693009	1415
Myco2b	ACC-4	penam; monobactam; cephalosporin	50	ACC beta-lactamase	691594	693009	1415
Myco7	ACC-4	penam; monobactam; cephalosporin	50	ACC beta-lactamase	4354217	4355632	1415
Myco6	ACC-3	penam; monobactam; cephalosporin	46.43	ACC beta-lactamase	2194345	2195223	878
Myco4	ACC-3	penam; monobactam; cephalosporin	46.43	ACC beta-lactamase	2272659	2273537	878
Myco1	ACC-3	penam; monobactam; cephalosporin	46.43	ACC beta-lactamase	2085696	2086574	878
Myco5	ACC-3	penam; monobactam; cephalosporin	46.43	ACC beta-lactamase	17391	18269	878
Myco2a	ACC-3	penam; monobactam; cephalosporin	46.43	ACC beta-lactamase	2086501	2087379	878
Myco2b	ACC-3	penam; monobactam; cephalosporin	46.43	ACC beta-lactamase	2085861	2086739	878
Myco7	ACC-3	penam; monobactam; cephalosporin	46.43	ACC beta-lactamase	646445	647323	878
Myco4	ACC-2	penam; monobactam; cephalosporin	45.24	ACC beta-lactamase	3023085	3023402	317
Myco5	ACC-2	penam; monobactam; cephalosporin	45.24	ACC beta-lactamase	141355	141672	317
Myco2a	ACC-2	penam; monobactam; cephalosporin	45.24	ACC beta-lactamase	1336637	1336954	317
Myco2b	ACC-2	penam; monobactam; cephalosporin	45.24	ACC beta-lactamase	1336011	1336328	317
Myco7	ACC-2	penam; monobactam; cephalosporin	45.24	ACC beta-lactamase	4941997	4942314	317
Myco3a	abcA	penam; peptide antibiotic; cephalosporin	45.71	ATP-binding cassette (ABC) antibiotic efflux pump	3515112	3516104	992
Myco3a	abcA	penam; peptide antibiotic; cephalosporin	50	ATP-binding cassette (ABC) antibiotic efflux pump	2564215	2565573	1358
Myco3a	abcA	penam; peptide antibiotic; cephalosporin	47.06	ATP-binding cassette (ABC) antibiotic efflux pump	1296692	1296817	125
Myco3b	abcA	penam; peptide antibiotic; cephalosporin	45.71	ATP-binding cassette (ABC) antibiotic efflux pump	3515135	3516127	992
Myco3b	abcA	penam; peptide antibiotic; cephalosporin	47.06	ATP-binding cassette (ABC) antibiotic efflux pump	1296695	1296820	125
Myco3b	abcA	penam; peptide antibiotic; cephalosporin	50	ATP-binding cassette (ABC) antibiotic efflux pump	2564238	2565596	1358
Myco6	abcA	penam; peptide antibiotic; cephalosporin	47.06	ATP-binding cassette (ABC) antibiotic efflux pump	1168558	1168683	125
Myco6	abcA	penam; peptide antibiotic; cephalosporin	45.71	ATP-binding cassette (ABC) antibiotic efflux pump	491535	492536	1001
Myco6	abcA	penam; peptide antibiotic; cephalosporin	50	ATP-binding cassette (ABC) antibiotic efflux pump	2321665	2323023	1358
Myco6	abcA	penam; peptide antibiotic; cephalosporin	45.16	ATP-binding cassette (ABC) antibiotic efflux pump	1175180	1176097	917
Myco4	abcA	penam; peptide antibiotic; cephalosporin	45.71	ATP-binding cassette (ABC) antibiotic efflux pump	357435	358427	992
Myco4	abcA	penam; peptide antibiotic; cephalosporin	60	ATP-binding cassette (ABC) antibiotic efflux pump	721259	721684	425
Myco4	abcA	penam; peptide antibiotic; cephalosporin	50	ATP-binding cassette (ABC) antibiotic efflux pump	2394740	2396098	1358
Myco1	abcA	penam; peptide antibiotic; cephalosporin	57.14	ATP-binding cassette (ABC) antibiotic efflux pump	694512	694697	185
Myco1	abcA	penam; peptide antibiotic; cephalosporin	50	ATP-binding cassette (ABC) antibiotic efflux pump	2221982	2223340	1358
Myco1	abcA	penam; peptide antibiotic; cephalosporin	45.71	ATP-binding cassette (ABC) antibiotic efflux pump	3167838	3168830	992
Myco1	abcA	penam; peptide antibiotic; cephalosporin	47.06	ATP-binding cassette (ABC) antibiotic efflux pump	1031633	1031758	125
Myco5	abcA	penam; peptide antibiotic; cephalosporin	50	ATP-binding cassette (ABC) antibiotic efflux pump	20075	21433	1358
Myco5	abcA	penam; peptide antibiotic; cephalosporin	45.71	ATP-binding cassette (ABC) antibiotic efflux pump	72235	73227	992
Myco2a	abcA	penam; peptide antibiotic; cephalosporin	47.06	ATP-binding cassette (ABC) antibiotic efflux pump	3220368	3220493	125
Myco2a	abcA	penam; peptide antibiotic; cephalosporin	45.71	ATP-binding cassette (ABC) antibiotic efflux pump	989559	990551	992
Myco2a	abcA	penam; peptide antibiotic; cephalosporin	50	ATP-binding cassette (ABC) antibiotic efflux pump	1963940	1965298	1358
Myco2a	abcA	penam; peptide antibiotic; cephalosporin	60	ATP-binding cassette (ABC) antibiotic efflux pump	92265	92690	425
Myco2b	abcA	penam; peptide antibiotic; cephalosporin	60	ATP-binding cassette (ABC) antibiotic efflux pump	92264	92689	425
Myco2b	abcA	penam; peptide antibiotic; cephalosporin	45.71	ATP-binding cassette (ABC) antibiotic efflux pump	989559	990551	992
Myco2b	abcA	penam; peptide antibiotic; cephalosporin	50	ATP-binding cassette (ABC) antibiotic efflux pump	1963300	1964658	1358
Myco2b	abcA	penam; peptide antibiotic; cephalosporin	47.06	ATP-binding cassette (ABC) antibiotic efflux pump	3219736	3219861	125
Myco7	abcA	penam; peptide antibiotic; cephalosporin	50	ATP-binding cassette (ABC) antibiotic efflux pump	524192	525550	1358
Myco7	abcA	penam; peptide antibiotic; cephalosporin	45.71	ATP-binding cassette (ABC) antibiotic efflux pump	4597846	4598838	992

## Sheet: Ciprofloxacin
id	Best_Hit_ARO	Drug Class	Best_Identities	AMR Gene Family	Start	Stop	length
Myco6	Type A NfxB	penam; aminocoumarin antibiotic; macrolide antibiotic; cephalosporin; diaminopyrimidine antibiotic; tetracycline antibiotic; fluoroquinolone antibiotic; phenicol antibiotic	45.16	resistance-nodulation-cell division (RND) antibiotic efflux pump	447963	448883	920
Myco3a	TolC	tetracycline antibiotic; aminocoumarin antibiotic; macrolide antibiotic; cephalosporin; rifamycin antibiotic; penam; triclosan; cephamycin; glycylcycline; fluoroquinolone antibiotic; phenicol antibiotic	48.15	ATP-binding cassette (ABC) antibiotic efflux pump; major facilitator superfamily (MFS) antibiotic efflux pump; resistance-nodulation-cell division (RND) antibiotic efflux pump	3889663	3891105	1442
Myco3b	TolC	tetracycline antibiotic; aminocoumarin antibiotic; macrolide antibiotic; cephalosporin; rifamycin antibiotic; penam; triclosan; cephamycin; glycylcycline; fluoroquinolone antibiotic; phenicol antibiotic	48.15	ATP-binding cassette (ABC) antibiotic efflux pump; major facilitator superfamily (MFS) antibiotic efflux pump; resistance-nodulation-cell division (RND) antibiotic efflux pump	3889686	3891128	1442
Myco6	TolC	tetracycline antibiotic; aminocoumarin antibiotic; macrolide antibiotic; cephalosporin; rifamycin antibiotic; penam; triclosan; cephamycin; glycylcycline; fluoroquinolone antibiotic; phenicol antibiotic	48.15	ATP-binding cassette (ABC) antibiotic efflux pump; major facilitator superfamily (MFS) antibiotic efflux pump; resistance-nodulation-cell division (RND) antibiotic efflux pump	843381	844823	1442
Myco4	TolC	tetracycline antibiotic; aminocoumarin antibiotic; macrolide antibiotic; cephalosporin; rifamycin antibiotic; penam; triclosan; cephamycin; glycylcycline; fluoroquinolone antibiotic; phenicol antibiotic	48.15	ATP-binding cassette (ABC) antibiotic efflux pump; major facilitator superfamily (MFS) antibiotic efflux pump; resistance-nodulation-cell division (RND) antibiotic efflux pump	405644	407086	1442
Myco4	TolC	tetracycline antibiotic; aminocoumarin antibiotic; macrolide antibiotic; cephalosporin; rifamycin antibiotic; penam; triclosan; cephamycin; glycylcycline; fluoroquinolone antibiotic; phenicol antibiotic	45.83	ATP-binding cassette (ABC) antibiotic efflux pump; major facilitator superfamily (MFS) antibiotic efflux pump; resistance-nodulation-cell division (RND) antibiotic efflux pump	341137	342180	1043
Myco1	TolC	tetracycline antibiotic; aminocoumarin antibiotic; macrolide antibiotic; cephalosporin; rifamycin antibiotic; penam; triclosan; cephamycin; glycylcycline; fluoroquinolone antibiotic; phenicol antibiotic	48.15	ATP-binding cassette (ABC) antibiotic efflux pump; major facilitator superfamily (MFS) antibiotic efflux pump; resistance-nodulation-cell division (RND) antibiotic efflux pump	3503805	3505247	1442
Myco5	TolC	tetracycline antibiotic; aminocoumarin antibiotic; macrolide antibiotic; cephalosporin; rifamycin antibiotic; penam; triclosan; cephamycin; glycylcycline; fluoroquinolone antibiotic; phenicol antibiotic	50	ATP-binding cassette (ABC) antibiotic efflux pump; major facilitator superfamily (MFS) antibiotic efflux pump; resistance-nodulation-cell division (RND) antibiotic efflux pump	139805	140149	344
Myco5	TolC	tetracycline antibiotic; aminocoumarin antibiotic; macrolide antibiotic; cephalosporin; rifamycin antibiotic; penam; triclosan; cephamycin; glycylcycline; fluoroquinolone antibiotic; phenicol antibiotic	48.15	ATP-binding cassette (ABC) antibiotic efflux pump; major facilitator superfamily (MFS) antibiotic efflux pump; resistance-nodulation-cell division (RND) antibiotic efflux pump	334244	335686	1442
Myco2a	TolC	tetracycline antibiotic; aminocoumarin antibiotic; macrolide antibiotic; cephalosporin; rifamycin antibiotic; penam; triclosan; cephamycin; glycylcycline; fluoroquinolone antibiotic; phenicol antibiotic	48.15	ATP-binding cassette (ABC) antibiotic efflux pump; major facilitator superfamily (MFS) antibiotic efflux pump; resistance-nodulation-cell division (RND) antibiotic efflux pump	587789	589231	1442
Myco2a	TolC	tetracycline antibiotic; aminocoumarin antibiotic; macrolide antibiotic; cephalosporin; rifamycin antibiotic; penam; triclosan; cephamycin; glycylcycline; fluoroquinolone antibiotic; phenicol antibiotic	45.83	ATP-binding cassette (ABC) antibiotic efflux pump; major facilitator superfamily (MFS) antibiotic efflux pump; resistance-nodulation-cell division (RND) antibiotic efflux pump	1005806	1006849	1043
Myco2a	TolC	tetracycline antibiotic; aminocoumarin antibiotic; macrolide antibiotic; cephalosporin; rifamycin antibiotic; penam; triclosan; cephamycin; glycylcycline; fluoroquinolone antibiotic; phenicol antibiotic	46.88	ATP-binding cassette (ABC) antibiotic efflux pump; major facilitator superfamily (MFS) antibiotic efflux pump; resistance-nodulation-cell division (RND) antibiotic efflux pump	3449786	3450505	719
Myco2b	TolC	tetracycline antibiotic; aminocoumarin antibiotic; macrolide antibiotic; cephalosporin; rifamycin antibiotic; penam; triclosan; cephamycin; glycylcycline; fluoroquinolone antibiotic; phenicol antibiotic	48.15	ATP-binding cassette (ABC) antibiotic efflux pump; major facilitator superfamily (MFS) antibiotic efflux pump; resistance-nodulation-cell division (RND) antibiotic efflux pump	587789	589231	1442
Myco2b	TolC	tetracycline antibiotic; aminocoumarin antibiotic; macrolide antibiotic; cephalosporin; rifamycin antibiotic; penam; triclosan; cephamycin; glycylcycline; fluoroquinolone antibiotic; phenicol antibiotic	45.83	ATP-binding cassette (ABC) antibiotic efflux pump; major facilitator superfamily (MFS) antibiotic efflux pump; resistance-nodulation-cell division (RND) antibiotic efflux pump	1005806	1006849	1043
Myco2b	TolC	tetracycline antibiotic; aminocoumarin antibiotic; macrolide antibiotic; cephalosporin; rifamycin antibiotic; penam; triclosan; cephamycin; glycylcycline; fluoroquinolone antibiotic; phenicol antibiotic	46.88	ATP-binding cassette (ABC) antibiotic efflux pump; major facilitator superfamily (MFS) antibiotic efflux pump; resistance-nodulation-cell division (RND) antibiotic efflux pump	3449154	3449873	719
Myco7	TolC	tetracycline antibiotic; aminocoumarin antibiotic; macrolide antibiotic; cephalosporin; rifamycin antibiotic; penam; triclosan; cephamycin; glycylcycline; fluoroquinolone antibiotic; phenicol antibiotic	48.15	ATP-binding cassette (ABC) antibiotic efflux pump; major facilitator superfamily (MFS) antibiotic efflux pump; resistance-nodulation-cell division (RND) antibiotic efflux pump	4250251	4251693	1442
Myco4	TLA-3	monobactam; fluoroquinolone antibiotic; cephalosporin	45.83	TLA beta-lactamase	1200304	1200585	281
Myco3a	smeF	macrolide antibiotic; tetracycline antibiotic; fluoroquinolone antibiotic; phenicol antibiotic	55.17	resistance-nodulation-cell division (RND) antibiotic efflux pump	1506812	1508902	2090
Myco3b	smeF	macrolide antibiotic; tetracycline antibiotic; fluoroquinolone antibiotic; phenicol antibiotic	55.17	resistance-nodulation-cell division (RND) antibiotic efflux pump	1506814	1508904	2090
Myco6	smeF	macrolide antibiotic; tetracycline antibiotic; fluoroquinolone antibiotic; phenicol antibiotic	55.17	resistance-nodulation-cell division (RND) antibiotic efflux pump	1373059	1375149	2090
Myco4	smeF	macrolide antibiotic; tetracycline antibiotic; fluoroquinolone antibiotic; phenicol antibiotic	55.17	resistance-nodulation-cell division (RND) antibiotic efflux pump	1383045	1385126	2081
Myco1	smeF	macrolide antibiotic; tetracycline antibiotic; fluoroquinolone antibiotic; phenicol antibiotic	55.17	resistance-nodulation-cell division (RND) antibiotic efflux pump	1234345	1236435	2090
Myco5	smeF	macrolide antibiotic; tetracycline antibiotic; fluoroquinolone antibiotic; phenicol antibiotic	55.17	resistance-nodulation-cell division (RND) antibiotic efflux pump	96523	98604	2081
Myco2a	smeF	macrolide antibiotic; tetracycline antibiotic; fluoroquinolone antibiotic; phenicol antibiotic	55.17	resistance-nodulation-cell division (RND) antibiotic efflux pump	3010752	3012842	2090
Myco2b	smeF	macrolide antibiotic; tetracycline antibiotic; fluoroquinolone antibiotic; phenicol antibiotic	55.17	resistance-nodulation-cell division (RND) antibiotic efflux pump	3010119	3012209	2090
Myco7	smeF	macrolide antibiotic; tetracycline antibiotic; fluoroquinolone antibiotic; phenicol antibiotic	55.17	resistance-nodulation-cell division (RND) antibiotic efflux pump	1626924	1629005	2081
Myco3a	smeE	macrolide antibiotic; tetracycline antibiotic; fluoroquinolone antibiotic; phenicol antibiotic	50	resistance-nodulation-cell division (RND) antibiotic efflux pump	1041126	1041566	440
Myco3a	smeE	macrolide antibiotic; tetracycline antibiotic; fluoroquinolone antibiotic; phenicol antibiotic	50	resistance-nodulation-cell division (RND) antibiotic efflux pump	4556098	4556907	809
Myco3b	smeE	macrolide antibiotic; tetracycline antibiotic; fluoroquinolone antibiotic; phenicol antibiotic	50	resistance-nodulation-cell division (RND) antibiotic efflux pump	1041129	1041569	440
Myco3b	smeE	macrolide antibiotic; tetracycline antibiotic; fluoroquinolone antibiotic; phenicol antibiotic	50	resistance-nodulation-cell division (RND) antibiotic efflux pump	4556123	4556932	809
Myco6	smeE	macrolide antibiotic; tetracycline antibiotic; fluoroquinolone antibiotic; phenicol antibiotic	50	resistance-nodulation-cell division (RND) antibiotic efflux pump	936024	936464	440
Myco6	smeE	macrolide antibiotic; tetracycline antibiotic; fluoroquinolone antibiotic; phenicol antibiotic	50	resistance-nodulation-cell division (RND) antibiotic efflux pump	1590143	1590952	809
Myco6	smeE	macrolide antibiotic; tetracycline antibiotic; fluoroquinolone antibiotic; phenicol antibiotic	52.38	resistance-nodulation-cell division (RND) antibiotic efflux pump	711679	713313	1634
Myco4	smeE	macrolide antibiotic; tetracycline antibiotic; fluoroquinolone antibiotic; phenicol antibiotic	52.38	resistance-nodulation-cell division (RND) antibiotic efflux pump	531437	532975	1538
Myco4	smeE	macrolide antibiotic; tetracycline antibiotic; fluoroquinolone antibiotic; phenicol antibiotic	50	resistance-nodulation-cell division (RND) antibiotic efflux pump	478404	479213	809
Myco4	smeE	macrolide antibiotic; tetracycline antibiotic; fluoroquinolone antibiotic; phenicol antibiotic	50	resistance-nodulation-cell division (RND) antibiotic efflux pump	889729	890169	440
Myco1	smeE	macrolide antibiotic; tetracycline antibiotic; fluoroquinolone antibiotic; phenicol antibiotic	52.38	resistance-nodulation-cell division (RND) antibiotic efflux pump	3377894	3379528	1634
Myco1	smeE	macrolide antibiotic; tetracycline antibiotic; fluoroquinolone antibiotic; phenicol antibiotic	52.63	resistance-nodulation-cell division (RND) antibiotic efflux pump	507079	507213	134
Myco1	smeE	macrolide antibiotic; tetracycline antibiotic; fluoroquinolone antibiotic; phenicol antibiotic	50	resistance-nodulation-cell division (RND) antibiotic efflux pump	4237790	4238599	809
Myco1	smeE	macrolide antibiotic; tetracycline antibiotic; fluoroquinolone antibiotic; phenicol antibiotic	50	resistance-nodulation-cell division (RND) antibiotic efflux pump	736101	736541	440
Myco5	smeE	macrolide antibiotic; tetracycline antibiotic; fluoroquinolone antibiotic; phenicol antibiotic	50	resistance-nodulation-cell division (RND) antibiotic efflux pump	75234	76043	809
Myco5	smeE	macrolide antibiotic; tetracycline antibiotic; fluoroquinolone antibiotic; phenicol antibiotic	50	resistance-nodulation-cell division (RND) antibiotic efflux pump	39908	40348	440
Myco5	smeE	macrolide antibiotic; tetracycline antibiotic; fluoroquinolone antibiotic; phenicol antibiotic	52.38	resistance-nodulation-cell division (RND) antibiotic efflux pump	79828	81366	1538
Myco2a	smeE	macrolide antibiotic; tetracycline antibiotic; fluoroquinolone antibiotic; phenicol antibiotic	52.38	resistance-nodulation-cell division (RND) antibiotic efflux pump	713486	715120	1634
Myco2a	smeE	macrolide antibiotic; tetracycline antibiotic; fluoroquinolone antibiotic; phenicol antibiotic	50	resistance-nodulation-cell division (RND) antibiotic efflux pump	101572	102381	809
Myco2a	smeE	macrolide antibiotic; tetracycline antibiotic; fluoroquinolone antibiotic; phenicol antibiotic	50	resistance-nodulation-cell division (RND) antibiotic efflux pump	3565924	3566364	440
Myco2b	smeE	macrolide antibiotic; tetracycline antibiotic; fluoroquinolone antibiotic; phenicol antibiotic	50	resistance-nodulation-cell division (RND) antibiotic efflux pump	4936933	4937742	809
Myco2b	smeE	macrolide antibiotic; tetracycline antibiotic; fluoroquinolone antibiotic; phenicol antibiotic	52.38	resistance-nodulation-cell division (RND) antibiotic efflux pump	713486	715120	1634
Myco2b	smeE	macrolide antibiotic; tetracycline antibiotic; fluoroquinolone antibiotic; phenicol antibiotic	50	resistance-nodulation-cell division (RND) antibiotic efflux pump	3565294	3565734	440
Myco7	smeE	macrolide antibiotic; tetracycline antibiotic; fluoroquinolone antibiotic; phenicol antibiotic	52.38	resistance-nodulation-cell division (RND) antibiotic efflux pump	4376098	4377693	1595
Myco7	smeE	macrolide antibiotic; tetracycline antibiotic; fluoroquinolone antibiotic; phenicol antibiotic	50	resistance-nodulation-cell division (RND) antibiotic efflux pump	2082993	2083433	440
Myco7	smeE	macrolide antibiotic; tetracycline antibiotic; fluoroquinolone antibiotic; phenicol antibiotic	50	resistance-nodulation-cell division (RND) antibiotic efflux pump	3554896	3555705	809
Myco3a	QnrB60	fluoroquinolone antibiotic	46.34	quinolone resistance protein (qnr)	623270	623521	251
Myco3b	QnrB60	fluoroquinolone antibiotic	46.34	quinolone resistance protein (qnr)	623273	623524	251
Myco6	QnrB60	fluoroquinolone antibiotic	46.34	quinolone resistance protein (qnr)	632101	632352	251
Myco4	QnrB60	fluoroquinolone antibiotic	46.34	quinolone resistance protein (qnr)	589555	589806	251
Myco1	QnrB60	fluoroquinolone antibiotic	46.34	quinolone resistance protein (qnr)	395387	395638	251
Myco5	QnrB60	fluoroquinolone antibiotic	46.34	quinolone resistance protein (qnr)	47871	48122	251
Myco2a	QnrB60	fluoroquinolone antibiotic	46.34	quinolone resistance protein (qnr)	557153	557404	251
Myco2b	QnrB60	fluoroquinolone antibiotic	46.34	quinolone resistance protein (qnr)	3865787	3866038	251
Myco7	QnrB60	fluoroquinolone antibiotic	46.34	quinolone resistance protein (qnr)	2440218	2440469	251
Myco3a	QnrA2	fluoroquinolone antibiotic	57.14	quinolone resistance protein (qnr)	2314793	2315707	914
Myco3b	QnrA2	fluoroquinolone antibiotic	57.14	quinolone resistance protein (qnr)	2314816	2315730	914
Myco6	QnrA2	fluoroquinolone antibiotic	57.14	quinolone resistance protein (qnr)	2067182	2068096	914
Myco4	QnrA2	fluoroquinolone antibiotic	57.14	quinolone resistance protein (qnr)	2147392	2148306	914
Myco1	QnrA2	fluoroquinolone antibiotic	57.14	quinolone resistance protein (qnr)	1946729	1947643	914
Myco2a	QnrA2	fluoroquinolone antibiotic	57.14	quinolone resistance protein (qnr)	2211732	2212646	914
Myco2b	QnrA2	fluoroquinolone antibiotic	57.14	quinolone resistance protein (qnr)	2211092	2212006	914
Myco3a	qacA	fluoroquinolone antibiotic	52	major facilitator superfamily (MFS) antibiotic efflux pump	4713797	4714954	1157
Myco3a	qacA	fluoroquinolone antibiotic	57.14	major facilitator superfamily (MFS) antibiotic efflux pump	1902104	1902598	494
Myco3b	qacA	fluoroquinolone antibiotic	52	major facilitator superfamily (MFS) antibiotic efflux pump	4713695	4714852	1157
Myco3b	qacA	fluoroquinolone antibiotic	57.14	major facilitator superfamily (MFS) antibiotic efflux pump	1902106	1902600	494
Myco6	qacA	fluoroquinolone antibiotic	56.52	major facilitator superfamily (MFS) antibiotic efflux pump	1051912	1052784	872
Myco6	qacA	fluoroquinolone antibiotic	52	major facilitator superfamily (MFS) antibiotic efflux pump	1742361	1743515	1154
Myco4	qacA	fluoroquinolone antibiotic	52	major facilitator superfamily (MFS) antibiotic efflux pump	330362	331495	1133
Myco1	qacA	fluoroquinolone antibiotic	52	major facilitator superfamily (MFS) antibiotic efflux pump	4386210	4387364	1154
Myco5	qacA	fluoroquinolone antibiotic	52	major facilitator superfamily (MFS) antibiotic efflux pump	56758	57912	1154
Myco5	qacA	fluoroquinolone antibiotic	50	major facilitator superfamily (MFS) antibiotic efflux pump	178738	178944	206
Myco2a	qacA	fluoroquinolone antibiotic	52	major facilitator superfamily (MFS) antibiotic efflux pump	249269	250423	1154
Myco2b	qacA	fluoroquinolone antibiotic	52	major facilitator superfamily (MFS) antibiotic efflux pump	4788891	4790045	1154
Myco7	qacA	fluoroquinolone antibiotic	52	major facilitator superfamily (MFS) antibiotic efflux pump	3398349	3399482	1133
Myco3a	Pseudomonas aeruginosa soxR	tetracycline antibiotic; cephalosporin; acridine dye; penam; triclosan; glycylcycline; fluoroquinolone antibiotic; phenicol antibiotic; rifamycin antibiotic	49.24	ATP-binding cassette (ABC) antibiotic efflux pump; major facilitator superfamily (MFS) antibiotic efflux pump; resistance-nodulation-cell division (RND) antibiotic efflux pump	2349235	2349687	452
Myco3b	Pseudomonas aeruginosa soxR	tetracycline antibiotic; cephalosporin; acridine dye; penam; triclosan; glycylcycline; fluoroquinolone antibiotic; phenicol antibiotic; rifamycin antibiotic	49.24	ATP-binding cassette (ABC) antibiotic efflux pump; major facilitator superfamily (MFS) antibiotic efflux pump; resistance-nodulation-cell division (RND) antibiotic efflux pump	2349258	2349710	452
Myco6	Pseudomonas aeruginosa soxR	tetracycline antibiotic; cephalosporin; acridine dye; penam; triclosan; glycylcycline; fluoroquinolone antibiotic; phenicol antibiotic; rifamycin antibiotic	49.24	ATP-binding cassette (ABC) antibiotic efflux pump; major facilitator superfamily (MFS) antibiotic efflux pump; resistance-nodulation-cell division (RND) antibiotic efflux pump	2102412	2102864	452
Myco4	Pseudomonas aeruginosa soxR	tetracycline antibiotic; cephalosporin; acridine dye; penam; triclosan; glycylcycline; fluoroquinolone antibiotic; phenicol antibiotic; rifamycin antibiotic	49.24	ATP-binding cassette (ABC) antibiotic efflux pump; major facilitator superfamily (MFS) antibiotic efflux pump; resistance-nodulation-cell division (RND) antibiotic efflux pump	2182624	2183076	452
Myco1	Pseudomonas aeruginosa soxR	tetracycline antibiotic; cephalosporin; acridine dye; penam; triclosan; glycylcycline; fluoroquinolone antibiotic; phenicol antibiotic; rifamycin antibiotic	49.24	ATP-binding cassette (ABC) antibiotic efflux pump; major facilitator superfamily (MFS) antibiotic efflux pump; resistance-nodulation-cell division (RND) antibiotic efflux pump	1981961	1982413	452
Myco5	Pseudomonas aeruginosa soxR	tetracycline antibiotic; cephalosporin; acridine dye; penam; triclosan; glycylcycline; fluoroquinolone antibiotic; phenicol antibiotic; rifamycin antibiotic	49.24	ATP-binding cassette (ABC) antibiotic efflux pump; major facilitator superfamily (MFS) antibiotic efflux pump; resistance-nodulation-cell division (RND) antibiotic efflux pump	68348	68800	452
Myco2a	Pseudomonas aeruginosa soxR	tetracycline antibiotic; cephalosporin; acridine dye; penam; triclosan; glycylcycline; fluoroquinolone antibiotic; phenicol antibiotic; rifamycin antibiotic	49.24	ATP-binding cassette (ABC) antibiotic efflux pump; major facilitator superfamily (MFS) antibiotic efflux pump; resistance-nodulation-cell division (RND) antibiotic efflux pump	2176962	2177414	452
Myco2b	Pseudomonas aeruginosa soxR	tetracycline antibiotic; cephalosporin; acridine dye; penam; triclosan; glycylcycline; fluoroquinolone antibiotic; phenicol antibiotic; rifamycin antibiotic	49.24	ATP-binding cassette (ABC) antibiotic efflux pump; major facilitator superfamily (MFS) antibiotic efflux pump; resistance-nodulation-cell division (RND) antibiotic efflux pump	2176322	2176774	452
Myco7	Pseudomonas aeruginosa soxR	tetracycline antibiotic; cephalosporin; acridine dye; penam; triclosan; glycylcycline; fluoroquinolone antibiotic; phenicol antibiotic; rifamycin antibiotic	49.24	ATP-binding cassette (ABC) antibiotic efflux pump; major facilitator superfamily (MFS) antibiotic efflux pump; resistance-nodulation-cell division (RND) antibiotic efflux pump	791879	792331	452
Myco4	Pseudomonas aeruginosa CpxR	sulfonamide antibiotic; penem; tetracycline antibiotic; aminocoumarin antibiotic; cephalosporin; macrolide antibiotic; carbapenem; cephamycin; aminoglycoside antibiotic; peptide antibiotic; diaminopyrimidine antibiotic; penam; monobactam; fluoroquinolone antibiotic; phenicol antibiotic	52.38	resistance-nodulation-cell division (RND) antibiotic efflux pump	439664	439768	104
Myco3a	patB	fluoroquinolone antibiotic	45.45	ATP-binding cassette (ABC) antibiotic efflux pump	2511118	2511768	650
Myco3a	patB	fluoroquinolone antibiotic	47.37	ATP-binding cassette (ABC) antibiotic efflux pump	2271181	2273043	1862
Myco3b	patB	fluoroquinolone antibiotic	47.37	ATP-binding cassette (ABC) antibiotic efflux pump	2271204	2273066	1862
Myco3b	patB	fluoroquinolone antibiotic	45.45	ATP-binding cassette (ABC) antibiotic efflux pump	2511141	2511791	650
Myco6	patB	fluoroquinolone antibiotic	45.45	ATP-binding cassette (ABC) antibiotic efflux pump	2265046	2265696	650
Myco6	patB	fluoroquinolone antibiotic	68.75	ATP-binding cassette (ABC) antibiotic efflux pump	724874	729433	4559
Myco6	patB	fluoroquinolone antibiotic	47.37	ATP-binding cassette (ABC) antibiotic efflux pump	2024546	2026408	1862
Myco4	patB	fluoroquinolone antibiotic	47.37	ATP-binding cassette (ABC) antibiotic efflux pump	2105273	2107135	1862
Myco1	patB	fluoroquinolone antibiotic	47.37	ATP-binding cassette (ABC) antibiotic efflux pump	1904091	1905953	1862
Myco5	patB	fluoroquinolone antibiotic	47.37	ATP-binding cassette (ABC) antibiotic efflux pump	5552	7414	1862
Myco2a	patB	fluoroquinolone antibiotic	47.37	ATP-binding cassette (ABC) antibiotic efflux pump	2252903	2254765	1862
Myco2b	patB	fluoroquinolone antibiotic	47.37	ATP-binding cassette (ABC) antibiotic efflux pump	2252263	2254125	1862
Myco7	patB	fluoroquinolone antibiotic	45.45	ATP-binding cassette (ABC) antibiotic efflux pump	575966	576616	650
Myco7	patB	fluoroquinolone antibiotic	47.37	ATP-binding cassette (ABC) antibiotic efflux pump	868355	870217	1862
Myco3a	patA	fluoroquinolone antibiotic	47.83	ATP-binding cassette (ABC) antibiotic efflux pump	3737813	3738325	512
Myco3b	patA	fluoroquinolone antibiotic	47.83	ATP-binding cassette (ABC) antibiotic efflux pump	3737836	3738348	512
Myco6	patA	fluoroquinolone antibiotic	47.83	ATP-binding cassette (ABC) antibiotic efflux pump	2185168	2185806	638
Myco6	patA	fluoroquinolone antibiotic	47.83	ATP-binding cassette (ABC) antibiotic efflux pump	707602	708114	512
Myco4	patA	fluoroquinolone antibiotic	47.83	ATP-binding cassette (ABC) antibiotic efflux pump	536543	537055	512
Myco1	patA	fluoroquinolone antibiotic	47.83	ATP-binding cassette (ABC) antibiotic efflux pump	3373817	3374329	512
Myco5	patA	fluoroquinolone antibiotic	47.83	ATP-binding cassette (ABC) antibiotic efflux pump	75751	76263	512
Myco2a	patA	fluoroquinolone antibiotic	47.83	ATP-binding cassette (ABC) antibiotic efflux pump	718688	719200	512
Myco2b	patA	fluoroquinolone antibiotic	47.83	ATP-binding cassette (ABC) antibiotic efflux pump	718688	719200	512
Myco7	patA	fluoroquinolone antibiotic	57.14	ATP-binding cassette (ABC) antibiotic efflux pump	3066985	3067560	575
Myco7	patA	fluoroquinolone antibiotic	47.83	ATP-binding cassette (ABC) antibiotic efflux pump	4382668	4383180	512
Myco3a	oqxB	diaminopyrimidine antibiotic; glycylcycline; tetracycline antibiotic; nitrofuran antibiotic; fluoroquinolone antibiotic	47.83	resistance-nodulation-cell division (RND) antibiotic efflux pump	151434	151556	122
Myco3a	oqxB	diaminopyrimidine antibiotic; glycylcycline; tetracycline antibiotic; nitrofuran antibiotic; fluoroquinolone antibiotic	56.25	resistance-nodulation-cell division (RND) antibiotic efflux pump	883833	884174	341
Myco3b	oqxB	diaminopyrimidine antibiotic; glycylcycline; tetracycline antibiotic; nitrofuran antibiotic; fluoroquinolone antibiotic	47.83	resistance-nodulation-cell division (RND) antibiotic efflux pump	151434	151556	122
Myco3b	oqxB	diaminopyrimidine antibiotic; glycylcycline; tetracycline antibiotic; nitrofuran antibiotic; fluoroquinolone antibiotic	56.25	resistance-nodulation-cell division (RND) antibiotic efflux pump	883836	884177	341
Myco6	oqxB	diaminopyrimidine antibiotic; glycylcycline; tetracycline antibiotic; nitrofuran antibiotic; fluoroquinolone antibiotic	56.25	resistance-nodulation-cell division (RND) antibiotic efflux pump	895647	895988	341
Myco4	oqxB	diaminopyrimidine antibiotic; glycylcycline; tetracycline antibiotic; nitrofuran antibiotic; fluoroquinolone antibiotic	56.25	resistance-nodulation-cell division (RND) antibiotic efflux pump	841769	842110	341
Myco1	oqxB	diaminopyrimidine antibiotic; glycylcycline; tetracycline antibiotic; nitrofuran antibiotic; fluoroquinolone antibiotic	56.25	resistance-nodulation-cell division (RND) antibiotic efflux pump	693704	694045	341
Myco5	oqxB	diaminopyrimidine antibiotic; glycylcycline; tetracycline antibiotic; nitrofuran antibiotic; fluoroquinolone antibiotic	56.25	resistance-nodulation-cell division (RND) antibiotic efflux pump	171258	171599	341
Myco2a	oqxB	diaminopyrimidine antibiotic; glycylcycline; tetracycline antibiotic; nitrofuran antibiotic; fluoroquinolone antibiotic	56.25	resistance-nodulation-cell division (RND) antibiotic efflux pump	3613983	3614324	341
Myco2b	oqxB	diaminopyrimidine antibiotic; glycylcycline; tetracycline antibiotic; nitrofuran antibiotic; fluoroquinolone antibiotic	56.25	resistance-nodulation-cell division (RND) antibiotic efflux pump	3613353	3613694	341
Myco7	oqxB	diaminopyrimidine antibiotic; glycylcycline; tetracycline antibiotic; nitrofuran antibiotic; fluoroquinolone antibiotic	56.25	resistance-nodulation-cell division (RND) antibiotic efflux pump	2162947	2163288	341
Myco3a	OprZ	macrolide antibiotic; cephalosporin; fluoroquinolone antibiotic; aminoglycoside antibiotic	45.83	resistance-nodulation-cell division (RND) antibiotic efflux pump	2576550	2577119	569
Myco3b	OprZ	macrolide antibiotic; cephalosporin; fluoroquinolone antibiotic; aminoglycoside antibiotic	45.83	resistance-nodulation-cell division (RND) antibiotic efflux pump	2576573	2577142	569
Myco6	OprZ	macrolide antibiotic; cephalosporin; fluoroquinolone antibiotic; aminoglycoside antibiotic	45.83	resistance-nodulation-cell division (RND) antibiotic efflux pump	2334713	2335282	569
Myco4	OprZ	macrolide antibiotic; cephalosporin; fluoroquinolone antibiotic; aminoglycoside antibiotic	45.83	resistance-nodulation-cell division (RND) antibiotic efflux pump	2407051	2407620	569
Myco1	OprZ	macrolide antibiotic; cephalosporin; fluoroquinolone antibiotic; aminoglycoside antibiotic	45.83	resistance-nodulation-cell division (RND) antibiotic efflux pump	2234293	2234862	569
Myco5	OprZ	macrolide antibiotic; cephalosporin; fluoroquinolone antibiotic; aminoglycoside antibiotic	45.83	resistance-nodulation-cell division (RND) antibiotic efflux pump	8553	9122	569
Myco2a	OprZ	macrolide antibiotic; cephalosporin; fluoroquinolone antibiotic; aminoglycoside antibiotic	45.83	resistance-nodulation-cell division (RND) antibiotic efflux pump	1952418	1952987	569
Myco2b	OprZ	macrolide antibiotic; cephalosporin; fluoroquinolone antibiotic; aminoglycoside antibiotic	45.83	resistance-nodulation-cell division (RND) antibiotic efflux pump	1951778	1952347	569
Myco7	OprZ	macrolide antibiotic; cephalosporin; fluoroquinolone antibiotic; aminoglycoside antibiotic	45.83	resistance-nodulation-cell division (RND) antibiotic efflux pump	511933	512502	569
Myco6	OprN	diaminopyrimidine antibiotic; fluoroquinolone antibiotic; phenicol antibiotic	48.28	resistance-nodulation-cell division (RND) antibiotic efflux pump	1044949	1045575	626
Myco6	OprN	diaminopyrimidine antibiotic; fluoroquinolone antibiotic; phenicol antibiotic	48.28	resistance-nodulation-cell division (RND) antibiotic efflux pump	1048576	1049202	626
Myco7	OprN	diaminopyrimidine antibiotic; fluoroquinolone antibiotic; phenicol antibiotic	46.67	resistance-nodulation-cell division (RND) antibiotic efflux pump	723190	723837	647
Myco3a	OprM	sulfonamide antibiotic; penem; tetracycline antibiotic; aminocoumarin antibiotic; cephalosporin; macrolide antibiotic; carbapenem; cephamycin; peptide antibiotic; acridine dye; diaminopyrimidine antibiotic; penam; aminoglycoside antibiotic; phenicol antibiotic; monobactam; fluoroquinolone antibiotic	48.39	resistance-nodulation-cell division (RND) antibiotic efflux pump	4492158	4493168	1010
Myco3b	OprM	sulfonamide antibiotic; penem; tetracycline antibiotic; aminocoumarin antibiotic; cephalosporin; macrolide antibiotic; carbapenem; cephamycin; peptide antibiotic; acridine dye; diaminopyrimidine antibiotic; penam; aminoglycoside antibiotic; phenicol antibiotic; monobactam; fluoroquinolone antibiotic	48.39	resistance-nodulation-cell division (RND) antibiotic efflux pump	4492183	4493193	1010
Myco3a	OprJ	penam; aminocoumarin antibiotic; macrolide antibiotic; phenicol antibiotic; cephalosporin; diaminopyrimidine antibiotic; tetracycline antibiotic; fluoroquinolone antibiotic; aminoglycoside antibiotic	47.83	resistance-nodulation-cell division (RND) antibiotic efflux pump	4490739	4490897	158
Myco3b	OprJ	penam; aminocoumarin antibiotic; macrolide antibiotic; phenicol antibiotic; cephalosporin; diaminopyrimidine antibiotic; tetracycline antibiotic; fluoroquinolone antibiotic; aminoglycoside antibiotic	47.83	resistance-nodulation-cell division (RND) antibiotic efflux pump	4490764	4490922	158
Myco6	OprJ	penam; aminocoumarin antibiotic; macrolide antibiotic; phenicol antibiotic; cephalosporin; diaminopyrimidine antibiotic; tetracycline antibiotic; fluoroquinolone antibiotic; aminoglycoside antibiotic	48	resistance-nodulation-cell division (RND) antibiotic efflux pump	1114305	1114616	311
Myco1	OprJ	penam; aminocoumarin antibiotic; macrolide antibiotic; phenicol antibiotic; cephalosporin; diaminopyrimidine antibiotic; tetracycline antibiotic; fluoroquinolone antibiotic; aminoglycoside antibiotic	48	resistance-nodulation-cell division (RND) antibiotic efflux pump	3716675	3716986	311
Myco5	OprJ	penam; aminocoumarin antibiotic; macrolide antibiotic; phenicol antibiotic; cephalosporin; diaminopyrimidine antibiotic; tetracycline antibiotic; fluoroquinolone antibiotic; aminoglycoside antibiotic	48	resistance-nodulation-cell division (RND) antibiotic efflux pump	112601	112912	311
Myco7	OprJ	penam; aminocoumarin antibiotic; macrolide antibiotic; phenicol antibiotic; cephalosporin; diaminopyrimidine antibiotic; tetracycline antibiotic; fluoroquinolone antibiotic; aminoglycoside antibiotic	48	resistance-nodulation-cell division (RND) antibiotic efflux pump	4031990	4032301	311
Myco4	OprA	macrolide antibiotic; carbapenem; tetracycline antibiotic; aminoglycoside antibiotic; fluoroquinolone antibiotic	46.15	resistance-nodulation-cell division (RND) antibiotic efflux pump	295295	296131	836
Myco2a	OprA	macrolide antibiotic; carbapenem; tetracycline antibiotic; aminoglycoside antibiotic; fluoroquinolone antibiotic	46.15	resistance-nodulation-cell division (RND) antibiotic efflux pump	1051855	1052691	836
Myco2b	OprA	macrolide antibiotic; carbapenem; tetracycline antibiotic; aminoglycoside antibiotic; fluoroquinolone antibiotic	46.15	resistance-nodulation-cell division (RND) antibiotic efflux pump	1051855	1052691	836
Myco7	OprA	macrolide antibiotic; carbapenem; tetracycline antibiotic; aminoglycoside antibiotic; fluoroquinolone antibiotic	46.15	resistance-nodulation-cell division (RND) antibiotic efflux pump	4659424	4660260	836
Myco5	OpmD	acridine dye; tetracycline antibiotic; fluoroquinolone antibiotic	55	resistance-nodulation-cell division (RND) antibiotic efflux pump	292771	294213	1442
Myco7	OpmD	acridine dye; tetracycline antibiotic; fluoroquinolone antibiotic	52.17	resistance-nodulation-cell division (RND) antibiotic efflux pump	4939660	4940385	725
Myco7	OpmD	acridine dye; tetracycline antibiotic; fluoroquinolone antibiotic	55	resistance-nodulation-cell division (RND) antibiotic efflux pump	1741221	1742663	1442
Myco1	opcM	fluoroquinolone antibiotic; aminoglycoside antibiotic	62.5	resistance-nodulation-cell division (RND) antibiotic efflux pump	4277466	4277810	344
Myco1	opcM	fluoroquinolone antibiotic; aminoglycoside antibiotic	50	resistance-nodulation-cell division (RND) antibiotic efflux pump	4952636	4952932	296
Myco2a	norB	fluoroquinolone antibiotic	45.83	major facilitator superfamily (MFS) antibiotic efflux pump	826203	826442	239
Myco2b	norB	fluoroquinolone antibiotic	45.83	major facilitator superfamily (MFS) antibiotic efflux pump	826203	826442	239
Myco3a	nalC	sulfonamide antibiotic; penem; tetracycline antibiotic; aminocoumarin antibiotic; cephalosporin; macrolide antibiotic; carbapenem; cephamycin; peptide antibiotic; diaminopyrimidine antibiotic; penam; monobactam; fluoroquinolone antibiotic; phenicol antibiotic	46.94	resistance-nodulation-cell division (RND) antibiotic efflux pump	4777049	4777630	581
Myco3b	nalC	sulfonamide antibiotic; penem; tetracycline antibiotic; aminocoumarin antibiotic; cephalosporin; macrolide antibiotic; carbapenem; cephamycin; peptide antibiotic; diaminopyrimidine antibiotic; penam; monobactam; fluoroquinolone antibiotic; phenicol antibiotic	46.94	resistance-nodulation-cell division (RND) antibiotic efflux pump	4776946	4777527	581
Myco6	nalC	sulfonamide antibiotic; penem; tetracycline antibiotic; aminocoumarin antibiotic; cephalosporin; macrolide antibiotic; carbapenem; cephamycin; peptide antibiotic; diaminopyrimidine antibiotic; penam; monobactam; fluoroquinolone antibiotic; phenicol antibiotic	45.45	resistance-nodulation-cell division (RND) antibiotic efflux pump	2063674	2064117	443
Myco6	nalC	sulfonamide antibiotic; penem; tetracycline antibiotic; aminocoumarin antibiotic; cephalosporin; macrolide antibiotic; carbapenem; cephamycin; peptide antibiotic; diaminopyrimidine antibiotic; penam; monobactam; fluoroquinolone antibiotic; phenicol antibiotic	46.94	resistance-nodulation-cell division (RND) antibiotic efflux pump	1803080	1803661	581
Myco1	nalC	sulfonamide antibiotic; penem; tetracycline antibiotic; aminocoumarin antibiotic; cephalosporin; macrolide antibiotic; carbapenem; cephamycin; peptide antibiotic; diaminopyrimidine antibiotic; penam; monobactam; fluoroquinolone antibiotic; phenicol antibiotic	46.94	resistance-nodulation-cell division (RND) antibiotic efflux pump	4451143	4451724	581
Myco1	nalC	sulfonamide antibiotic; penem; tetracycline antibiotic; aminocoumarin antibiotic; cephalosporin; macrolide antibiotic; carbapenem; cephamycin; peptide antibiotic; diaminopyrimidine antibiotic; penam; monobactam; fluoroquinolone antibiotic; phenicol antibiotic	45.45	resistance-nodulation-cell division (RND) antibiotic efflux pump	1943221	1943664	443
Myco5	nalC	sulfonamide antibiotic; penem; tetracycline antibiotic; aminocoumarin antibiotic; cephalosporin; macrolide antibiotic; carbapenem; cephamycin; peptide antibiotic; diaminopyrimidine antibiotic; penam; monobactam; fluoroquinolone antibiotic; phenicol antibiotic	46.94	resistance-nodulation-cell division (RND) antibiotic efflux pump	123146	123727	581
Myco7	nalC	sulfonamide antibiotic; penem; tetracycline antibiotic; aminocoumarin antibiotic; cephalosporin; macrolide antibiotic; carbapenem; cephamycin; peptide antibiotic; diaminopyrimidine antibiotic; penam; monobactam; fluoroquinolone antibiotic; phenicol antibiotic	45.45	resistance-nodulation-cell division (RND) antibiotic efflux pump	830636	831079	443
Myco7	nalC	sulfonamide antibiotic; penem; tetracycline antibiotic; aminocoumarin antibiotic; cephalosporin; macrolide antibiotic; carbapenem; cephamycin; peptide antibiotic; diaminopyrimidine antibiotic; penam; monobactam; fluoroquinolone antibiotic; phenicol antibiotic	46.94	resistance-nodulation-cell division (RND) antibiotic efflux pump	3336569	3337150	581
Myco3a	mgrA	penam; acridine dye; cephalosporin; tetracycline antibiotic; peptide antibiotic; fluoroquinolone antibiotic	56.25	ATP-binding cassette (ABC) antibiotic efflux pump; major facilitator superfamily (MFS) antibiotic efflux pump	4784310	4784750	440
Myco3b	mgrA	penam; acridine dye; cephalosporin; tetracycline antibiotic; peptide antibiotic; fluoroquinolone antibiotic	56.25	ATP-binding cassette (ABC) antibiotic efflux pump; major facilitator superfamily (MFS) antibiotic efflux pump	4784207	4784647	440
Myco3a	mfpA	fluoroquinolone antibiotic	59.89	quinolone resistance protein (qnr)	3824913	3825479	566
Myco3a	mfpA	fluoroquinolone antibiotic	55	quinolone resistance protein (qnr)	4815788	4816069	281
Myco3b	mfpA	fluoroquinolone antibiotic	55	quinolone resistance protein (qnr)	4815685	4815966	281
Myco3b	mfpA	fluoroquinolone antibiotic	59.89	quinolone resistance protein (qnr)	3824936	3825502	566
Myco6	mfpA	fluoroquinolone antibiotic	60.44	quinolone resistance protein (qnr)	776045	776611	566
Myco6	mfpA	fluoroquinolone antibiotic	55	quinolone resistance protein (qnr)	1830508	1830789	281
Myco4	mfpA	fluoroquinolone antibiotic	55	quinolone resistance protein (qnr)	236286	236567	281
Myco4	mfpA	fluoroquinolone antibiotic	59.89	quinolone resistance protein (qnr)	468161	468727	566
Myco1	mfpA	fluoroquinolone antibiotic	55	quinolone resistance protein (qnr)	4478027	4478308	281
Myco1	mfpA	fluoroquinolone antibiotic	59.34	quinolone resistance protein (qnr)	3442147	3442713	566
Myco5	mfpA	fluoroquinolone antibiotic	59.34	quinolone resistance protein (qnr)	395286	395852	566
Myco5	mfpA	fluoroquinolone antibiotic	55	quinolone resistance protein (qnr)	150575	150856	281
Myco2a	mfpA	fluoroquinolone antibiotic	55	quinolone resistance protein (qnr)	343273	343554	281
Myco2a	mfpA	fluoroquinolone antibiotic	59.89	quinolone resistance protein (qnr)	650306	650872	566
Myco2b	mfpA	fluoroquinolone antibiotic	55	quinolone resistance protein (qnr)	4695760	4696041	281
Myco2b	mfpA	fluoroquinolone antibiotic	59.89	quinolone resistance protein (qnr)	650306	650872	566
Myco7	mfpA	fluoroquinolone antibiotic	55	quinolone resistance protein (qnr)	3308240	3308521	281
Myco7	mfpA	fluoroquinolone antibiotic	60.44	quinolone resistance protein (qnr)	4312936	4313502	566
Myco6	MexZ	tetracycline antibiotic; macrolide antibiotic; carbapenem; cephalosporin; aminoglycoside antibiotic; acridine dye; penam; cephamycin; fluoroquinolone antibiotic; phenicol antibiotic	45.28	resistance-nodulation-cell division (RND) antibiotic efflux pump	99944	100576	632
Myco4	MexZ	tetracycline antibiotic; macrolide antibiotic; carbapenem; cephalosporin; aminoglycoside antibiotic; acridine dye; penam; cephamycin; fluoroquinolone antibiotic; phenicol antibiotic	45.28	resistance-nodulation-cell division (RND) antibiotic efflux pump	89095	89727	632
Myco1	MexZ	tetracycline antibiotic; macrolide antibiotic; carbapenem; cephalosporin; aminoglycoside antibiotic; acridine dye; penam; cephamycin; fluoroquinolone antibiotic; phenicol antibiotic	47.5	resistance-nodulation-cell division (RND) antibiotic efflux pump	1949081	1949710	629
Myco1	MexZ	tetracycline antibiotic; macrolide antibiotic; carbapenem; cephalosporin; aminoglycoside antibiotic; acridine dye; penam; cephamycin; fluoroquinolone antibiotic; phenicol antibiotic	45.28	resistance-nodulation-cell division (RND) antibiotic efflux pump	4825766	4826398	632
Myco5	MexZ	tetracycline antibiotic; macrolide antibiotic; carbapenem; cephalosporin; aminoglycoside antibiotic; acridine dye; penam; cephamycin; fluoroquinolone antibiotic; phenicol antibiotic	47.5	resistance-nodulation-cell division (RND) antibiotic efflux pump	35462	36091	629
Myco5	MexZ	tetracycline antibiotic; macrolide antibiotic; carbapenem; cephalosporin; aminoglycoside antibiotic; acridine dye; penam; cephamycin; fluoroquinolone antibiotic; phenicol antibiotic	45.28	resistance-nodulation-cell division (RND) antibiotic efflux pump	83828	84460	632
Myco2a	MexZ	tetracycline antibiotic; macrolide antibiotic; carbapenem; cephalosporin; aminoglycoside antibiotic; acridine dye; penam; cephamycin; fluoroquinolone antibiotic; phenicol antibiotic	45.28	resistance-nodulation-cell division (RND) antibiotic efflux pump	86892	87524	632
Myco2b	MexZ	tetracycline antibiotic; macrolide antibiotic; carbapenem; cephalosporin; aminoglycoside antibiotic; acridine dye; penam; cephamycin; fluoroquinolone antibiotic; phenicol antibiotic	45.28	resistance-nodulation-cell division (RND) antibiotic efflux pump	4335671	4336303	632
Myco7	MexZ	tetracycline antibiotic; macrolide antibiotic; carbapenem; cephalosporin; aminoglycoside antibiotic; acridine dye; penam; cephamycin; fluoroquinolone antibiotic; phenicol antibiotic	45.28	resistance-nodulation-cell division (RND) antibiotic efflux pump	2922896	2923528	632
Myco7	MexZ	tetracycline antibiotic; macrolide antibiotic; carbapenem; cephalosporin; aminoglycoside antibiotic; acridine dye; penam; cephamycin; fluoroquinolone antibiotic; phenicol antibiotic	47.5	resistance-nodulation-cell division (RND) antibiotic efflux pump	824582	825211	629
Myco3a	mexY	tetracycline antibiotic; macrolide antibiotic; carbapenem; cephalosporin; aminoglycoside antibiotic; acridine dye; penam; cephamycin; fluoroquinolone antibiotic; phenicol antibiotic	45.83	resistance-nodulation-cell division (RND) antibiotic efflux pump	1994657	1994878	221
Myco3b	mexY	tetracycline antibiotic; macrolide antibiotic; carbapenem; cephalosporin; aminoglycoside antibiotic; acridine dye; penam; cephamycin; fluoroquinolone antibiotic; phenicol antibiotic	45.83	resistance-nodulation-cell division (RND) antibiotic efflux pump	1994659	1994880	221
Myco6	mexY	tetracycline antibiotic; macrolide antibiotic; carbapenem; cephalosporin; aminoglycoside antibiotic; acridine dye; penam; cephamycin; fluoroquinolone antibiotic; phenicol antibiotic	57.14	resistance-nodulation-cell division (RND) antibiotic efflux pump	1073129	1073680	551
Myco6	mexY	tetracycline antibiotic; macrolide antibiotic; carbapenem; cephalosporin; aminoglycoside antibiotic; acridine dye; penam; cephamycin; fluoroquinolone antibiotic; phenicol antibiotic	45.83	resistance-nodulation-cell division (RND) antibiotic efflux pump	1802383	1802604	221
Myco4	mexY	tetracycline antibiotic; macrolide antibiotic; carbapenem; cephalosporin; aminoglycoside antibiotic; acridine dye; penam; cephamycin; fluoroquinolone antibiotic; phenicol antibiotic	47.37	resistance-nodulation-cell division (RND) antibiotic efflux pump	347347	347628	281
Myco4	mexY	tetracycline antibiotic; macrolide antibiotic; carbapenem; cephalosporin; aminoglycoside antibiotic; acridine dye; penam; cephamycin; fluoroquinolone antibiotic; phenicol antibiotic	45.83	resistance-nodulation-cell division (RND) antibiotic efflux pump	1837633	1837854	221
Myco1	mexY	tetracycline antibiotic; macrolide antibiotic; carbapenem; cephalosporin; aminoglycoside antibiotic; acridine dye; penam; cephamycin; fluoroquinolone antibiotic; phenicol antibiotic	45.83	resistance-nodulation-cell division (RND) antibiotic efflux pump	1679452	1679673	221
Myco5	mexY	tetracycline antibiotic; macrolide antibiotic; carbapenem; cephalosporin; aminoglycoside antibiotic; acridine dye; penam; cephamycin; fluoroquinolone antibiotic; phenicol antibiotic	45.83	resistance-nodulation-cell division (RND) antibiotic efflux pump	210844	211065	221
Myco5	mexY	tetracycline antibiotic; macrolide antibiotic; carbapenem; cephalosporin; aminoglycoside antibiotic; acridine dye; penam; cephamycin; fluoroquinolone antibiotic; phenicol antibiotic	50	resistance-nodulation-cell division (RND) antibiotic efflux pump	91698	91973	275
Myco2a	mexY	tetracycline antibiotic; macrolide antibiotic; carbapenem; cephalosporin; aminoglycoside antibiotic; acridine dye; penam; cephamycin; fluoroquinolone antibiotic; phenicol antibiotic	45.83	resistance-nodulation-cell division (RND) antibiotic efflux pump	2522196	2522417	221
Myco2b	mexY	tetracycline antibiotic; macrolide antibiotic; carbapenem; cephalosporin; aminoglycoside antibiotic; acridine dye; penam; cephamycin; fluoroquinolone antibiotic; phenicol antibiotic	45.83	resistance-nodulation-cell division (RND) antibiotic efflux pump	2521556	2521777	221
Myco7	mexY	tetracycline antibiotic; macrolide antibiotic; carbapenem; cephalosporin; aminoglycoside antibiotic; acridine dye; penam; cephamycin; fluoroquinolone antibiotic; phenicol antibiotic	45.83	resistance-nodulation-cell division (RND) antibiotic efflux pump	1153701	1153922	221
Myco3a	mexX	tetracycline antibiotic; macrolide antibiotic; carbapenem; cephalosporin; aminoglycoside antibiotic; acridine dye; penam; cephamycin; fluoroquinolone antibiotic; phenicol antibiotic	47.83	resistance-nodulation-cell division (RND) antibiotic efflux pump	552570	553844	1274
Myco3b	mexX	tetracycline antibiotic; macrolide antibiotic; carbapenem; cephalosporin; aminoglycoside antibiotic; acridine dye; penam; cephamycin; fluoroquinolone antibiotic; phenicol antibiotic	47.83	resistance-nodulation-cell division (RND) antibiotic efflux pump	552573	553847	1274
Myco6	mexX	tetracycline antibiotic; macrolide antibiotic; carbapenem; cephalosporin; aminoglycoside antibiotic; acridine dye; penam; cephamycin; fluoroquinolone antibiotic; phenicol antibiotic	47.83	resistance-nodulation-cell division (RND) antibiotic efflux pump	561717	562991	1274
Myco4	mexX	tetracycline antibiotic; macrolide antibiotic; carbapenem; cephalosporin; aminoglycoside antibiotic; acridine dye; penam; cephamycin; fluoroquinolone antibiotic; phenicol antibiotic	47.83	resistance-nodulation-cell division (RND) antibiotic efflux pump	518981	520255	1274
Myco1	mexX	tetracycline antibiotic; macrolide antibiotic; carbapenem; cephalosporin; aminoglycoside antibiotic; acridine dye; penam; cephamycin; fluoroquinolone antibiotic; phenicol antibiotic	47.83	resistance-nodulation-cell division (RND) antibiotic efflux pump	324895	326169	1274
Myco5	mexX	tetracycline antibiotic; macrolide antibiotic; carbapenem; cephalosporin; aminoglycoside antibiotic; acridine dye; penam; cephamycin; fluoroquinolone antibiotic; phenicol antibiotic	47.83	resistance-nodulation-cell division (RND) antibiotic efflux pump	18387	19661	1274
Myco2a	mexX	tetracycline antibiotic; macrolide antibiotic; carbapenem; cephalosporin; aminoglycoside antibiotic; acridine dye; penam; cephamycin; fluoroquinolone antibiotic; phenicol antibiotic	47.83	resistance-nodulation-cell division (RND) antibiotic efflux pump	486579	487853	1274
Myco2b	mexX	tetracycline antibiotic; macrolide antibiotic; carbapenem; cephalosporin; aminoglycoside antibiotic; acridine dye; penam; cephamycin; fluoroquinolone antibiotic; phenicol antibiotic	47.83	resistance-nodulation-cell division (RND) antibiotic efflux pump	3935338	3936612	1274
Myco7	mexX	tetracycline antibiotic; macrolide antibiotic; carbapenem; cephalosporin; aminoglycoside antibiotic; acridine dye; penam; cephamycin; fluoroquinolone antibiotic; phenicol antibiotic	47.83	resistance-nodulation-cell division (RND) antibiotic efflux pump	2509928	2511202	1274
Myco3a	MexW	macrolide antibiotic; acridine dye; tetracycline antibiotic; fluoroquinolone antibiotic; phenicol antibiotic	56.25	resistance-nodulation-cell division (RND) antibiotic efflux pump	2037553	2037858	305
Myco3a	MexW	macrolide antibiotic; acridine dye; tetracycline antibiotic; fluoroquinolone antibiotic; phenicol antibiotic	50	resistance-nodulation-cell division (RND) antibiotic efflux pump	1823220	1823519	299
Myco3a	MexW	macrolide antibiotic; acridine dye; tetracycline antibiotic; fluoroquinolone antibiotic; phenicol antibiotic	51.85	resistance-nodulation-cell division (RND) antibiotic efflux pump	150114	150527	413
Myco3b	MexW	macrolide antibiotic; acridine dye; tetracycline antibiotic; fluoroquinolone antibiotic; phenicol antibiotic	51.85	resistance-nodulation-cell division (RND) antibiotic efflux pump	150114	150527	413
Myco3b	MexW	macrolide antibiotic; acridine dye; tetracycline antibiotic; fluoroquinolone antibiotic; phenicol antibiotic	50	resistance-nodulation-cell division (RND) antibiotic efflux pump	1823222	1823521	299
Myco3b	MexW	macrolide antibiotic; acridine dye; tetracycline antibiotic; fluoroquinolone antibiotic; phenicol antibiotic	56.25	resistance-nodulation-cell division (RND) antibiotic efflux pump	2037555	2037860	305
Myco6	MexW	macrolide antibiotic; acridine dye; tetracycline antibiotic; fluoroquinolone antibiotic; phenicol antibiotic	55.56	resistance-nodulation-cell division (RND) antibiotic efflux pump	1844425	1844874	449
Myco6	MexW	macrolide antibiotic; acridine dye; tetracycline antibiotic; fluoroquinolone antibiotic; phenicol antibiotic	55.56	resistance-nodulation-cell division (RND) antibiotic efflux pump	115791	116204	413
Myco4	MexW	macrolide antibiotic; acridine dye; tetracycline antibiotic; fluoroquinolone antibiotic; phenicol antibiotic	51.85	resistance-nodulation-cell division (RND) antibiotic efflux pump	103815	104228	413
Myco4	MexW	macrolide antibiotic; acridine dye; tetracycline antibiotic; fluoroquinolone antibiotic; phenicol antibiotic	56.25	resistance-nodulation-cell division (RND) antibiotic efflux pump	1879830	1880123	293
Myco1	MexW	macrolide antibiotic; acridine dye; tetracycline antibiotic; fluoroquinolone antibiotic; phenicol antibiotic	51.85	resistance-nodulation-cell division (RND) antibiotic efflux pump	4840486	4840899	413
Myco1	MexW	macrolide antibiotic; acridine dye; tetracycline antibiotic; fluoroquinolone antibiotic; phenicol antibiotic	56.25	resistance-nodulation-cell division (RND) antibiotic efflux pump	1721638	1721943	305
Myco5	MexW	macrolide antibiotic; acridine dye; tetracycline antibiotic; fluoroquinolone antibiotic; phenicol antibiotic	56.25	resistance-nodulation-cell division (RND) antibiotic efflux pump	168574	168867	293
Myco5	MexW	macrolide antibiotic; acridine dye; tetracycline antibiotic; fluoroquinolone antibiotic; phenicol antibiotic	51.85	resistance-nodulation-cell division (RND) antibiotic efflux pump	98550	98963	413
Myco2a	MexW	macrolide antibiotic; acridine dye; tetracycline antibiotic; fluoroquinolone antibiotic; phenicol antibiotic	51.85	resistance-nodulation-cell division (RND) antibiotic efflux pump	101614	102027	413
Myco2a	MexW	macrolide antibiotic; acridine dye; tetracycline antibiotic; fluoroquinolone antibiotic; phenicol antibiotic	60	resistance-nodulation-cell division (RND) antibiotic efflux pump	2479927	2480334	407
Myco2b	MexW	macrolide antibiotic; acridine dye; tetracycline antibiotic; fluoroquinolone antibiotic; phenicol antibiotic	60	resistance-nodulation-cell division (RND) antibiotic efflux pump	2479287	2479658	371
Myco2b	MexW	macrolide antibiotic; acridine dye; tetracycline antibiotic; fluoroquinolone antibiotic; phenicol antibiotic	51.85	resistance-nodulation-cell division (RND) antibiotic efflux pump	4321168	4321581	413
Myco7	MexW	macrolide antibiotic; acridine dye; tetracycline antibiotic; fluoroquinolone antibiotic; phenicol antibiotic	51.85	resistance-nodulation-cell division (RND) antibiotic efflux pump	2908394	2908807	413
Myco7	MexW	macrolide antibiotic; acridine dye; tetracycline antibiotic; fluoroquinolone antibiotic; phenicol antibiotic	56.25	resistance-nodulation-cell division (RND) antibiotic efflux pump	1111443	1111736	293
Myco3a	MexV	macrolide antibiotic; acridine dye; tetracycline antibiotic; fluoroquinolone antibiotic; phenicol antibiotic	51.61	resistance-nodulation-cell division (RND) antibiotic efflux pump	3672731	3672949	218
Myco3b	MexV	macrolide antibiotic; acridine dye; tetracycline antibiotic; fluoroquinolone antibiotic; phenicol antibiotic	51.61	resistance-nodulation-cell division (RND) antibiotic efflux pump	3672754	3672972	218
Myco6	MexV	macrolide antibiotic; acridine dye; tetracycline antibiotic; fluoroquinolone antibiotic; phenicol antibiotic	51.61	resistance-nodulation-cell division (RND) antibiotic efflux pump	640061	640279	218
Myco4	MexV	macrolide antibiotic; acridine dye; tetracycline antibiotic; fluoroquinolone antibiotic; phenicol antibiotic	51.61	resistance-nodulation-cell division (RND) antibiotic efflux pump	601791	602009	218
Myco1	MexV	macrolide antibiotic; acridine dye; tetracycline antibiotic; fluoroquinolone antibiotic; phenicol antibiotic	51.61	resistance-nodulation-cell division (RND) antibiotic efflux pump	3308864	3309082	218
Myco5	MexV	macrolide antibiotic; acridine dye; tetracycline antibiotic; fluoroquinolone antibiotic; phenicol antibiotic	51.61	resistance-nodulation-cell division (RND) antibiotic efflux pump	10797	11015	218
Myco2a	MexV	macrolide antibiotic; acridine dye; tetracycline antibiotic; fluoroquinolone antibiotic; phenicol antibiotic	51.61	resistance-nodulation-cell division (RND) antibiotic efflux pump	783936	784154	218
Myco2b	MexV	macrolide antibiotic; acridine dye; tetracycline antibiotic; fluoroquinolone antibiotic; phenicol antibiotic	51.61	resistance-nodulation-cell division (RND) antibiotic efflux pump	783936	784154	218
Myco7	MexV	macrolide antibiotic; acridine dye; tetracycline antibiotic; fluoroquinolone antibiotic; phenicol antibiotic	51.61	resistance-nodulation-cell division (RND) antibiotic efflux pump	4446485	4446703	218
Myco7	MexV	macrolide antibiotic; acridine dye; tetracycline antibiotic; fluoroquinolone antibiotic; phenicol antibiotic	52.38	resistance-nodulation-cell division (RND) antibiotic efflux pump	496259	496408	149
Myco1	MexT	diaminopyrimidine antibiotic; fluoroquinolone antibiotic; phenicol antibiotic	47.83	resistance-nodulation-cell division (RND) antibiotic efflux pump	3546807	3548339	1532
Myco5	MexT	diaminopyrimidine antibiotic; fluoroquinolone antibiotic; phenicol antibiotic	46.67	resistance-nodulation-cell division (RND) antibiotic efflux pump	846	1988	1142
Myco7	MexT	diaminopyrimidine antibiotic; fluoroquinolone antibiotic; phenicol antibiotic	46.67	resistance-nodulation-cell division (RND) antibiotic efflux pump	2422600	2423742	1142
Myco4	MexS	diaminopyrimidine antibiotic; fluoroquinolone antibiotic; phenicol antibiotic	45.16	resistance-nodulation-cell division (RND) antibiotic efflux pump	537052	538440	1388
Myco1	MexS	diaminopyrimidine antibiotic; fluoroquinolone antibiotic; phenicol antibiotic	45.16	resistance-nodulation-cell division (RND) antibiotic efflux pump	3372432	3373820	1388
Myco5	MexS	diaminopyrimidine antibiotic; fluoroquinolone antibiotic; phenicol antibiotic	45.16	resistance-nodulation-cell division (RND) antibiotic efflux pump	74366	75754	1388
Myco2a	MexS	diaminopyrimidine antibiotic; fluoroquinolone antibiotic; phenicol antibiotic	45.16	resistance-nodulation-cell division (RND) antibiotic efflux pump	719197	720585	1388
Myco2b	MexS	diaminopyrimidine antibiotic; fluoroquinolone antibiotic; phenicol antibiotic	45.16	resistance-nodulation-cell division (RND) antibiotic efflux pump	719197	720585	1388
Myco7	MexS	diaminopyrimidine antibiotic; fluoroquinolone antibiotic; phenicol antibiotic	45.16	resistance-nodulation-cell division (RND) antibiotic efflux pump	4383177	4384565	1388
Myco3a	MexR	sulfonamide antibiotic; penem; tetracycline antibiotic; aminocoumarin antibiotic; cephalosporin; macrolide antibiotic; carbapenem; cephamycin; peptide antibiotic; diaminopyrimidine antibiotic; penam; monobactam; fluoroquinolone antibiotic; phenicol antibiotic	50	resistance-nodulation-cell division (RND) antibiotic efflux pump	3422364	3423368	1004
Myco3b	MexR	sulfonamide antibiotic; penem; tetracycline antibiotic; aminocoumarin antibiotic; cephalosporin; macrolide antibiotic; carbapenem; cephamycin; peptide antibiotic; diaminopyrimidine antibiotic; penam; monobactam; fluoroquinolone antibiotic; phenicol antibiotic	50	resistance-nodulation-cell division (RND) antibiotic efflux pump	3422387	3423391	1004
Myco6	MexR	sulfonamide antibiotic; penem; tetracycline antibiotic; aminocoumarin antibiotic; cephalosporin; macrolide antibiotic; carbapenem; cephamycin; peptide antibiotic; diaminopyrimidine antibiotic; penam; monobactam; fluoroquinolone antibiotic; phenicol antibiotic	54.17	resistance-nodulation-cell division (RND) antibiotic efflux pump	374450	375454	1004
Myco4	MexR	sulfonamide antibiotic; penem; tetracycline antibiotic; aminocoumarin antibiotic; cephalosporin; macrolide antibiotic; carbapenem; cephamycin; peptide antibiotic; diaminopyrimidine antibiotic; penam; monobactam; fluoroquinolone antibiotic; phenicol antibiotic	54.17	resistance-nodulation-cell division (RND) antibiotic efflux pump	237409	238344	935
Myco1	MexR	sulfonamide antibiotic; penem; tetracycline antibiotic; aminocoumarin antibiotic; cephalosporin; macrolide antibiotic; carbapenem; cephamycin; peptide antibiotic; diaminopyrimidine antibiotic; penam; monobactam; fluoroquinolone antibiotic; phenicol antibiotic	54.17	resistance-nodulation-cell division (RND) antibiotic efflux pump	3045987	3046991	1004
Myco5	MexR	sulfonamide antibiotic; penem; tetracycline antibiotic; aminocoumarin antibiotic; cephalosporin; macrolide antibiotic; carbapenem; cephamycin; peptide antibiotic; diaminopyrimidine antibiotic; penam; monobactam; fluoroquinolone antibiotic; phenicol antibiotic	54.17	resistance-nodulation-cell division (RND) antibiotic efflux pump	103303	104238	935
Myco2a	MexR	sulfonamide antibiotic; penem; tetracycline antibiotic; aminocoumarin antibiotic; cephalosporin; macrolide antibiotic; carbapenem; cephamycin; peptide antibiotic; diaminopyrimidine antibiotic; penam; monobactam; fluoroquinolone antibiotic; phenicol antibiotic	54.17	resistance-nodulation-cell division (RND) antibiotic efflux pump	1109573	1110577	1004
Myco2b	MexR	sulfonamide antibiotic; penem; tetracycline antibiotic; aminocoumarin antibiotic; cephalosporin; macrolide antibiotic; carbapenem; cephamycin; peptide antibiotic; diaminopyrimidine antibiotic; penam; monobactam; fluoroquinolone antibiotic; phenicol antibiotic	54.17	resistance-nodulation-cell division (RND) antibiotic efflux pump	1108942	1109946	1004
Myco7	MexR	sulfonamide antibiotic; penem; tetracycline antibiotic; aminocoumarin antibiotic; cephalosporin; macrolide antibiotic; carbapenem; cephamycin; peptide antibiotic; diaminopyrimidine antibiotic; penam; monobactam; fluoroquinolone antibiotic; phenicol antibiotic	54.17	resistance-nodulation-cell division (RND) antibiotic efflux pump	4716524	4717459	935
Myco3a	MexF	diaminopyrimidine antibiotic; fluoroquinolone antibiotic; phenicol antibiotic	50	resistance-nodulation-cell division (RND) antibiotic efflux pump	1647284	1647550	266
Myco3a	MexF	diaminopyrimidine antibiotic; fluoroquinolone antibiotic; phenicol antibiotic	56.25	resistance-nodulation-cell division (RND) antibiotic efflux pump	2427778	2428353	575
Myco3b	MexF	diaminopyrimidine antibiotic; fluoroquinolone antibiotic; phenicol antibiotic	50	resistance-nodulation-cell division (RND) antibiotic efflux pump	1647286	1647552	266
Myco3b	MexF	diaminopyrimidine antibiotic; fluoroquinolone antibiotic; phenicol antibiotic	56.25	resistance-nodulation-cell division (RND) antibiotic efflux pump	2427801	2428376	575
Myco6	MexF	diaminopyrimidine antibiotic; fluoroquinolone antibiotic; phenicol antibiotic	50	resistance-nodulation-cell division (RND) antibiotic efflux pump	1502198	1502464	266
Myco6	MexF	diaminopyrimidine antibiotic; fluoroquinolone antibiotic; phenicol antibiotic	56.25	resistance-nodulation-cell division (RND) antibiotic efflux pump	2183426	2184001	575
Myco4	MexF	diaminopyrimidine antibiotic; fluoroquinolone antibiotic; phenicol antibiotic	56.25	resistance-nodulation-cell division (RND) antibiotic efflux pump	2261740	2262315	575
Myco4	MexF	diaminopyrimidine antibiotic; fluoroquinolone antibiotic; phenicol antibiotic	50	resistance-nodulation-cell division (RND) antibiotic efflux pump	1514557	1514823	266
Myco1	MexF	diaminopyrimidine antibiotic; fluoroquinolone antibiotic; phenicol antibiotic	50	resistance-nodulation-cell division (RND) antibiotic efflux pump	1367584	1367850	266
Myco1	MexF	diaminopyrimidine antibiotic; fluoroquinolone antibiotic; phenicol antibiotic	56.25	resistance-nodulation-cell division (RND) antibiotic efflux pump	2074774	2075349	575
Myco5	MexF	diaminopyrimidine antibiotic; fluoroquinolone antibiotic; phenicol antibiotic	50	resistance-nodulation-cell division (RND) antibiotic efflux pump	228818	229084	266
Myco5	MexF	diaminopyrimidine antibiotic; fluoroquinolone antibiotic; phenicol antibiotic	56.25	resistance-nodulation-cell division (RND) antibiotic efflux pump	6473	7048	575
Myco2a	MexF	diaminopyrimidine antibiotic; fluoroquinolone antibiotic; phenicol antibiotic	56.25	resistance-nodulation-cell division (RND) antibiotic efflux pump	2097723	2098298	575
Myco2a	MexF	diaminopyrimidine antibiotic; fluoroquinolone antibiotic; phenicol antibiotic	50	resistance-nodulation-cell division (RND) antibiotic efflux pump	2845232	2845498	266
Myco2b	MexF	diaminopyrimidine antibiotic; fluoroquinolone antibiotic; phenicol antibiotic	50	resistance-nodulation-cell division (RND) antibiotic efflux pump	2844599	2844865	266
Myco2b	MexF	diaminopyrimidine antibiotic; fluoroquinolone antibiotic; phenicol antibiotic	56.25	resistance-nodulation-cell division (RND) antibiotic efflux pump	2097083	2097658	575
Myco7	MexF	diaminopyrimidine antibiotic; fluoroquinolone antibiotic; phenicol antibiotic	50	resistance-nodulation-cell division (RND) antibiotic efflux pump	1482259	1482525	266
Myco7	MexF	diaminopyrimidine antibiotic; fluoroquinolone antibiotic; phenicol antibiotic	56.25	resistance-nodulation-cell division (RND) antibiotic efflux pump	657667	658236	569
Myco3a	MexE	diaminopyrimidine antibiotic; fluoroquinolone antibiotic; phenicol antibiotic	58.82	resistance-nodulation-cell division (RND) antibiotic efflux pump	4467299	4467979	680
Myco3b	MexE	diaminopyrimidine antibiotic; fluoroquinolone antibiotic; phenicol antibiotic	58.82	resistance-nodulation-cell division (RND) antibiotic efflux pump	4467324	4468004	680
Myco6	MexE	diaminopyrimidine antibiotic; fluoroquinolone antibiotic; phenicol antibiotic	58.82	resistance-nodulation-cell division (RND) antibiotic efflux pump	1502444	1503124	680
Myco4	MexE	diaminopyrimidine antibiotic; fluoroquinolone antibiotic; phenicol antibiotic	58.82	resistance-nodulation-cell division (RND) antibiotic efflux pump	567089	567769	680
Myco4	MexE	diaminopyrimidine antibiotic; fluoroquinolone antibiotic; phenicol antibiotic	54.55	resistance-nodulation-cell division (RND) antibiotic efflux pump	989515	990963	1448
Myco1	MexE	diaminopyrimidine antibiotic; fluoroquinolone antibiotic; phenicol antibiotic	58.82	resistance-nodulation-cell division (RND) antibiotic efflux pump	4149473	4150153	680
Myco5	MexE	diaminopyrimidine antibiotic; fluoroquinolone antibiotic; phenicol antibiotic	58.82	resistance-nodulation-cell division (RND) antibiotic efflux pump	167589	168269	680
Myco2a	MexE	diaminopyrimidine antibiotic; fluoroquinolone antibiotic; phenicol antibiotic	58.82	resistance-nodulation-cell division (RND) antibiotic efflux pump	13017	13697	680
Myco2b	MexE	diaminopyrimidine antibiotic; fluoroquinolone antibiotic; phenicol antibiotic	58.82	resistance-nodulation-cell division (RND) antibiotic efflux pump	5025617	5026297	680
Myco7	MexE	diaminopyrimidine antibiotic; fluoroquinolone antibiotic; phenicol antibiotic	58.82	resistance-nodulation-cell division (RND) antibiotic efflux pump	3640468	3641148	680
Myco3a	MexD	penam; aminocoumarin antibiotic; macrolide antibiotic; phenicol antibiotic; cephalosporin; diaminopyrimidine antibiotic; tetracycline antibiotic; fluoroquinolone antibiotic; aminoglycoside antibiotic	45.45	resistance-nodulation-cell division (RND) antibiotic efflux pump	1269404	1269697	293
Myco3b	MexD	penam; aminocoumarin antibiotic; macrolide antibiotic; phenicol antibiotic; cephalosporin; diaminopyrimidine antibiotic; tetracycline antibiotic; fluoroquinolone antibiotic; aminoglycoside antibiotic	45.45	resistance-nodulation-cell division (RND) antibiotic efflux pump	1269407	1269700	293
Myco6	MexD	penam; aminocoumarin antibiotic; macrolide antibiotic; phenicol antibiotic; cephalosporin; diaminopyrimidine antibiotic; tetracycline antibiotic; fluoroquinolone antibiotic; aminoglycoside antibiotic	47.62	resistance-nodulation-cell division (RND) antibiotic efflux pump	1741511	1742935	1424
Myco4	MexD	penam; aminocoumarin antibiotic; macrolide antibiotic; phenicol antibiotic; cephalosporin; diaminopyrimidine antibiotic; tetracycline antibiotic; fluoroquinolone antibiotic; aminoglycoside antibiotic	62.5	resistance-nodulation-cell division (RND) antibiotic efflux pump	726318	727166	848
Myco4	MexD	penam; aminocoumarin antibiotic; macrolide antibiotic; phenicol antibiotic; cephalosporin; diaminopyrimidine antibiotic; tetracycline antibiotic; fluoroquinolone antibiotic; aminoglycoside antibiotic	47.37	resistance-nodulation-cell division (RND) antibiotic efflux pump	740248	740646	398
Myco5	MexD	penam; aminocoumarin antibiotic; macrolide antibiotic; phenicol antibiotic; cephalosporin; diaminopyrimidine antibiotic; tetracycline antibiotic; fluoroquinolone antibiotic; aminoglycoside antibiotic	52.38	resistance-nodulation-cell division (RND) antibiotic efflux pump	59465	59881	416
Myco2a	MexD	penam; aminocoumarin antibiotic; macrolide antibiotic; phenicol antibiotic; cephalosporin; diaminopyrimidine antibiotic; tetracycline antibiotic; fluoroquinolone antibiotic; aminoglycoside antibiotic	47.37	resistance-nodulation-cell division (RND) antibiotic efflux pump	932971	933369	398
Myco2a	MexD	penam; aminocoumarin antibiotic; macrolide antibiotic; phenicol antibiotic; cephalosporin; diaminopyrimidine antibiotic; tetracycline antibiotic; fluoroquinolone antibiotic; aminoglycoside antibiotic	62.5	resistance-nodulation-cell division (RND) antibiotic efflux pump	919041	919889	848
Myco2b	MexD	penam; aminocoumarin antibiotic; macrolide antibiotic; phenicol antibiotic; cephalosporin; diaminopyrimidine antibiotic; tetracycline antibiotic; fluoroquinolone antibiotic; aminoglycoside antibiotic	47.37	resistance-nodulation-cell division (RND) antibiotic efflux pump	932971	933369	398
Myco2b	MexD	penam; aminocoumarin antibiotic; macrolide antibiotic; phenicol antibiotic; cephalosporin; diaminopyrimidine antibiotic; tetracycline antibiotic; fluoroquinolone antibiotic; aminoglycoside antibiotic	62.5	resistance-nodulation-cell division (RND) antibiotic efflux pump	919041	919889	848
Myco7	MexD	penam; aminocoumarin antibiotic; macrolide antibiotic; phenicol antibiotic; cephalosporin; diaminopyrimidine antibiotic; tetracycline antibiotic; fluoroquinolone antibiotic; aminoglycoside antibiotic	50	resistance-nodulation-cell division (RND) antibiotic efflux pump	4543248	4544267	1019
Myco3a	MexB	sulfonamide antibiotic; penem; tetracycline antibiotic; aminocoumarin antibiotic; cephalosporin; macrolide antibiotic; carbapenem; cephamycin; peptide antibiotic; diaminopyrimidine antibiotic; penam; phenicol antibiotic; monobactam; fluoroquinolone antibiotic	48.28	resistance-nodulation-cell division (RND) antibiotic efflux pump	371592	371891	299
Myco3a	MexB	sulfonamide antibiotic; penem; tetracycline antibiotic; aminocoumarin antibiotic; cephalosporin; macrolide antibiotic; carbapenem; cephamycin; peptide antibiotic; diaminopyrimidine antibiotic; penam; phenicol antibiotic; monobactam; fluoroquinolone antibiotic	47.83	resistance-nodulation-cell division (RND) antibiotic efflux pump	2902661	2903161	500
Myco3a	MexB	sulfonamide antibiotic; penem; tetracycline antibiotic; aminocoumarin antibiotic; cephalosporin; macrolide antibiotic; carbapenem; cephamycin; peptide antibiotic; diaminopyrimidine antibiotic; penam; phenicol antibiotic; monobactam; fluoroquinolone antibiotic	48	resistance-nodulation-cell division (RND) antibiotic efflux pump	2960931	2962058	1127
Myco3b	MexB	sulfonamide antibiotic; penem; tetracycline antibiotic; aminocoumarin antibiotic; cephalosporin; macrolide antibiotic; carbapenem; cephamycin; peptide antibiotic; diaminopyrimidine antibiotic; penam; phenicol antibiotic; monobactam; fluoroquinolone antibiotic	48.28	resistance-nodulation-cell division (RND) antibiotic efflux pump	371592	371891	299
Myco3b	MexB	sulfonamide antibiotic; penem; tetracycline antibiotic; aminocoumarin antibiotic; cephalosporin; macrolide antibiotic; carbapenem; cephamycin; peptide antibiotic; diaminopyrimidine antibiotic; penam; phenicol antibiotic; monobactam; fluoroquinolone antibiotic	48	resistance-nodulation-cell division (RND) antibiotic efflux pump	2960954	2962081	1127
Myco3b	MexB	sulfonamide antibiotic; penem; tetracycline antibiotic; aminocoumarin antibiotic; cephalosporin; macrolide antibiotic; carbapenem; cephamycin; peptide antibiotic; diaminopyrimidine antibiotic; penam; phenicol antibiotic; monobactam; fluoroquinolone antibiotic	47.83	resistance-nodulation-cell division (RND) antibiotic efflux pump	2902684	2903184	500
Myco6	MexB	sulfonamide antibiotic; penem; tetracycline antibiotic; aminocoumarin antibiotic; cephalosporin; macrolide antibiotic; carbapenem; cephamycin; peptide antibiotic; diaminopyrimidine antibiotic; penam; phenicol antibiotic; monobactam; fluoroquinolone antibiotic	48	resistance-nodulation-cell division (RND) antibiotic efflux pump	2724741	2725868	1127
Myco6	MexB	sulfonamide antibiotic; penem; tetracycline antibiotic; aminocoumarin antibiotic; cephalosporin; macrolide antibiotic; carbapenem; cephamycin; peptide antibiotic; diaminopyrimidine antibiotic; penam; phenicol antibiotic; monobactam; fluoroquinolone antibiotic	47.83	resistance-nodulation-cell division (RND) antibiotic efflux pump	2664180	2664680	500
Myco6	MexB	sulfonamide antibiotic; penem; tetracycline antibiotic; aminocoumarin antibiotic; cephalosporin; macrolide antibiotic; carbapenem; cephamycin; peptide antibiotic; diaminopyrimidine antibiotic; penam; phenicol antibiotic; monobactam; fluoroquinolone antibiotic	56.52	resistance-nodulation-cell division (RND) antibiotic efflux pump	1941864	1942385	521
Myco6	MexB	sulfonamide antibiotic; penem; tetracycline antibiotic; aminocoumarin antibiotic; cephalosporin; macrolide antibiotic; carbapenem; cephamycin; peptide antibiotic; diaminopyrimidine antibiotic; penam; phenicol antibiotic; monobactam; fluoroquinolone antibiotic	48.28	resistance-nodulation-cell division (RND) antibiotic efflux pump	361934	362233	299
Myco4	MexB	sulfonamide antibiotic; penem; tetracycline antibiotic; aminocoumarin antibiotic; cephalosporin; macrolide antibiotic; carbapenem; cephamycin; peptide antibiotic; diaminopyrimidine antibiotic; penam; phenicol antibiotic; monobactam; fluoroquinolone antibiotic	48	resistance-nodulation-cell division (RND) antibiotic efflux pump	2794679	2795806	1127
Myco4	MexB	sulfonamide antibiotic; penem; tetracycline antibiotic; aminocoumarin antibiotic; cephalosporin; macrolide antibiotic; carbapenem; cephamycin; peptide antibiotic; diaminopyrimidine antibiotic; penam; phenicol antibiotic; monobactam; fluoroquinolone antibiotic	47.83	resistance-nodulation-cell division (RND) antibiotic efflux pump	2734255	2734755	500
Myco4	MexB	sulfonamide antibiotic; penem; tetracycline antibiotic; aminocoumarin antibiotic; cephalosporin; macrolide antibiotic; carbapenem; cephamycin; peptide antibiotic; diaminopyrimidine antibiotic; penam; phenicol antibiotic; monobactam; fluoroquinolone antibiotic	48.28	resistance-nodulation-cell division (RND) antibiotic efflux pump	307341	307640	299
Myco1	MexB	sulfonamide antibiotic; penem; tetracycline antibiotic; aminocoumarin antibiotic; cephalosporin; macrolide antibiotic; carbapenem; cephamycin; peptide antibiotic; diaminopyrimidine antibiotic; penam; phenicol antibiotic; monobactam; fluoroquinolone antibiotic	48	resistance-nodulation-cell division (RND) antibiotic efflux pump	2599716	2600843	1127
Myco1	MexB	sulfonamide antibiotic; penem; tetracycline antibiotic; aminocoumarin antibiotic; cephalosporin; macrolide antibiotic; carbapenem; cephamycin; peptide antibiotic; diaminopyrimidine antibiotic; penam; phenicol antibiotic; monobactam; fluoroquinolone antibiotic	47.83	resistance-nodulation-cell division (RND) antibiotic efflux pump	2539293	2539793	500
Myco1	MexB	sulfonamide antibiotic; penem; tetracycline antibiotic; aminocoumarin antibiotic; cephalosporin; macrolide antibiotic; carbapenem; cephamycin; peptide antibiotic; diaminopyrimidine antibiotic; penam; phenicol antibiotic; monobactam; fluoroquinolone antibiotic	48.28	resistance-nodulation-cell division (RND) antibiotic efflux pump	91265	91564	299
Myco5	MexB	sulfonamide antibiotic; penem; tetracycline antibiotic; aminocoumarin antibiotic; cephalosporin; macrolide antibiotic; carbapenem; cephamycin; peptide antibiotic; diaminopyrimidine antibiotic; penam; phenicol antibiotic; monobactam; fluoroquinolone antibiotic	48	resistance-nodulation-cell division (RND) antibiotic efflux pump	274212	275339	1127
Myco5	MexB	sulfonamide antibiotic; penem; tetracycline antibiotic; aminocoumarin antibiotic; cephalosporin; macrolide antibiotic; carbapenem; cephamycin; peptide antibiotic; diaminopyrimidine antibiotic; penam; phenicol antibiotic; monobactam; fluoroquinolone antibiotic	47.83	resistance-nodulation-cell division (RND) antibiotic efflux pump	213789	214289	500
Myco5	MexB	sulfonamide antibiotic; penem; tetracycline antibiotic; aminocoumarin antibiotic; cephalosporin; macrolide antibiotic; carbapenem; cephamycin; peptide antibiotic; diaminopyrimidine antibiotic; penam; phenicol antibiotic; monobactam; fluoroquinolone antibiotic	48.28	resistance-nodulation-cell division (RND) antibiotic efflux pump	296739	297038	299
Myco2a	MexB	sulfonamide antibiotic; penem; tetracycline antibiotic; aminocoumarin antibiotic; cephalosporin; macrolide antibiotic; carbapenem; cephamycin; peptide antibiotic; diaminopyrimidine antibiotic; penam; phenicol antibiotic; monobactam; fluoroquinolone antibiotic	47.83	resistance-nodulation-cell division (RND) antibiotic efflux pump	1625282	1625782	500
Myco2a	MexB	sulfonamide antibiotic; penem; tetracycline antibiotic; aminocoumarin antibiotic; cephalosporin; macrolide antibiotic; carbapenem; cephamycin; peptide antibiotic; diaminopyrimidine antibiotic; penam; phenicol antibiotic; monobactam; fluoroquinolone antibiotic	48.28	resistance-nodulation-cell division (RND) antibiotic efflux pump	305114	305413	299
Myco2a	MexB	sulfonamide antibiotic; penem; tetracycline antibiotic; aminocoumarin antibiotic; cephalosporin; macrolide antibiotic; carbapenem; cephamycin; peptide antibiotic; diaminopyrimidine antibiotic; penam; phenicol antibiotic; monobactam; fluoroquinolone antibiotic	48	resistance-nodulation-cell division (RND) antibiotic efflux pump	1564231	1565358	1127
Myco2b	MexB	sulfonamide antibiotic; penem; tetracycline antibiotic; aminocoumarin antibiotic; cephalosporin; macrolide antibiotic; carbapenem; cephamycin; peptide antibiotic; diaminopyrimidine antibiotic; penam; phenicol antibiotic; monobactam; fluoroquinolone antibiotic	48	resistance-nodulation-cell division (RND) antibiotic efflux pump	1563591	1564718	1127
Myco2b	MexB	sulfonamide antibiotic; penem; tetracycline antibiotic; aminocoumarin antibiotic; cephalosporin; macrolide antibiotic; carbapenem; cephamycin; peptide antibiotic; diaminopyrimidine antibiotic; penam; phenicol antibiotic; monobactam; fluoroquinolone antibiotic	48.28	resistance-nodulation-cell division (RND) antibiotic efflux pump	4117779	4118078	299
Myco2b	MexB	sulfonamide antibiotic; penem; tetracycline antibiotic; aminocoumarin antibiotic; cephalosporin; macrolide antibiotic; carbapenem; cephamycin; peptide antibiotic; diaminopyrimidine antibiotic; penam; phenicol antibiotic; monobactam; fluoroquinolone antibiotic	47.83	resistance-nodulation-cell division (RND) antibiotic efflux pump	1624642	1625142	500
Myco7	MexB	sulfonamide antibiotic; penem; tetracycline antibiotic; aminocoumarin antibiotic; cephalosporin; macrolide antibiotic; carbapenem; cephamycin; peptide antibiotic; diaminopyrimidine antibiotic; penam; phenicol antibiotic; monobactam; fluoroquinolone antibiotic	48.28	resistance-nodulation-cell division (RND) antibiotic efflux pump	2719084	2719383	299
Myco7	MexB	sulfonamide antibiotic; penem; tetracycline antibiotic; aminocoumarin antibiotic; cephalosporin; macrolide antibiotic; carbapenem; cephamycin; peptide antibiotic; diaminopyrimidine antibiotic; penam; phenicol antibiotic; monobactam; fluoroquinolone antibiotic	47.83	resistance-nodulation-cell division (RND) antibiotic efflux pump	206348	206848	500
Myco7	MexB	sulfonamide antibiotic; penem; tetracycline antibiotic; aminocoumarin antibiotic; cephalosporin; macrolide antibiotic; carbapenem; cephamycin; peptide antibiotic; diaminopyrimidine antibiotic; penam; phenicol antibiotic; monobactam; fluoroquinolone antibiotic	48	resistance-nodulation-cell division (RND) antibiotic efflux pump	139275	140402	1127
Myco4	MexA	sulfonamide antibiotic; penem; tetracycline antibiotic; aminocoumarin antibiotic; cephalosporin; macrolide antibiotic; carbapenem; cephamycin; peptide antibiotic; diaminopyrimidine antibiotic; penam; phenicol antibiotic; monobactam; fluoroquinolone antibiotic	47.5	resistance-nodulation-cell division (RND) antibiotic efflux pump	438857	439606	749
Myco5	MexA	sulfonamide antibiotic; penem; tetracycline antibiotic; aminocoumarin antibiotic; cephalosporin; macrolide antibiotic; carbapenem; cephamycin; peptide antibiotic; diaminopyrimidine antibiotic; penam; phenicol antibiotic; monobactam; fluoroquinolone antibiotic	47.5	resistance-nodulation-cell division (RND) antibiotic efflux pump	367458	368207	749
Myco7	MexA	sulfonamide antibiotic; penem; tetracycline antibiotic; aminocoumarin antibiotic; cephalosporin; macrolide antibiotic; carbapenem; cephamycin; peptide antibiotic; diaminopyrimidine antibiotic; penam; phenicol antibiotic; monobactam; fluoroquinolone antibiotic	47.5	resistance-nodulation-cell division (RND) antibiotic efflux pump	4283472	4284221	749
Myco3a	mdtF	penam; macrolide antibiotic; fluoroquinolone antibiotic	55.56	resistance-nodulation-cell division (RND) antibiotic efflux pump	1446592	1446798	206
Myco3b	mdtF	penam; macrolide antibiotic; fluoroquinolone antibiotic	55.56	resistance-nodulation-cell division (RND) antibiotic efflux pump	1446594	1446800	206
Myco6	mdtF	penam; macrolide antibiotic; fluoroquinolone antibiotic	47.22	resistance-nodulation-cell division (RND) antibiotic efflux pump	869319	869528	209
Myco3a	lrfA	fluoroquinolone antibiotic	59.26	major facilitator superfamily (MFS) antibiotic efflux pump	3213156	3213623	467
Myco3b	lrfA	fluoroquinolone antibiotic	59.26	major facilitator superfamily (MFS) antibiotic efflux pump	3213179	3213646	467
Myco6	lrfA	fluoroquinolone antibiotic	59.26	major facilitator superfamily (MFS) antibiotic efflux pump	164108	164575	467
Myco4	lrfA	fluoroquinolone antibiotic	59.26	major facilitator superfamily (MFS) antibiotic efflux pump	32017	32484	467
Myco1	lrfA	fluoroquinolone antibiotic	59.26	major facilitator superfamily (MFS) antibiotic efflux pump	2834870	2835337	467
Myco5	lrfA	fluoroquinolone antibiotic	57.14	major facilitator superfamily (MFS) antibiotic efflux pump	168874	169185	311
Myco5	lrfA	fluoroquinolone antibiotic	59.26	major facilitator superfamily (MFS) antibiotic efflux pump	162366	162833	467
Myco2a	lrfA	fluoroquinolone antibiotic	59.26	major facilitator superfamily (MFS) antibiotic efflux pump	1315497	1315964	467
Myco2b	lrfA	fluoroquinolone antibiotic	59.26	major facilitator superfamily (MFS) antibiotic efflux pump	1314870	1315337	467
Myco7	lrfA	fluoroquinolone antibiotic	59.26	major facilitator superfamily (MFS) antibiotic efflux pump	4921466	4921933	467
Myco3a	hp1181	tetracycline antibiotic; fluoroquinolone antibiotic; nitroimidazole antibiotic	52.94	major facilitator superfamily (MFS) antibiotic efflux pump	358128	359159	1031
Myco3a	hp1181	tetracycline antibiotic; fluoroquinolone antibiotic; nitroimidazole antibiotic	45.16	major facilitator superfamily (MFS) antibiotic efflux pump	3747783	3748214	431
Myco3b	hp1181	tetracycline antibiotic; fluoroquinolone antibiotic; nitroimidazole antibiotic	52.94	major facilitator superfamily (MFS) antibiotic efflux pump	358128	359159	1031
Myco3b	hp1181	tetracycline antibiotic; fluoroquinolone antibiotic; nitroimidazole antibiotic	45.16	major facilitator superfamily (MFS) antibiotic efflux pump	3747806	3748237	431
Myco6	hp1181	tetracycline antibiotic; fluoroquinolone antibiotic; nitroimidazole antibiotic	52.94	major facilitator superfamily (MFS) antibiotic efflux pump	348130	349161	1031
Myco4	hp1181	tetracycline antibiotic; fluoroquinolone antibiotic; nitroimidazole antibiotic	52.94	major facilitator superfamily (MFS) antibiotic efflux pump	293497	294528	1031
Myco1	hp1181	tetracycline antibiotic; fluoroquinolone antibiotic; nitroimidazole antibiotic	52.94	major facilitator superfamily (MFS) antibiotic efflux pump	77462	78493	1031
Myco5	hp1181	tetracycline antibiotic; fluoroquinolone antibiotic; nitroimidazole antibiotic	52.94	major facilitator superfamily (MFS) antibiotic efflux pump	282936	283967	1031
Myco2a	hp1181	tetracycline antibiotic; fluoroquinolone antibiotic; nitroimidazole antibiotic	52.94	major facilitator superfamily (MFS) antibiotic efflux pump	291312	292343	1031
Myco2b	hp1181	tetracycline antibiotic; fluoroquinolone antibiotic; nitroimidazole antibiotic	52.94	major facilitator superfamily (MFS) antibiotic efflux pump	4130849	4131880	1031
Myco7	hp1181	tetracycline antibiotic; fluoroquinolone antibiotic; nitroimidazole antibiotic	52.94	major facilitator superfamily (MFS) antibiotic efflux pump	2731816	2732847	1031
Myco6	H-NS	penam; macrolide antibiotic; cephalosporin; cephamycin; tetracycline antibiotic; fluoroquinolone antibiotic	47.37	major facilitator superfamily (MFS) antibiotic efflux pump; resistance-nodulation-cell division (RND) antibiotic efflux pump	1457991	1458458	467
Myco4	H-NS	penam; macrolide antibiotic; cephalosporin; cephamycin; tetracycline antibiotic; fluoroquinolone antibiotic	47.37	major facilitator superfamily (MFS) antibiotic efflux pump; resistance-nodulation-cell division (RND) antibiotic efflux pump	613617	614084	467
Myco1	H-NS	penam; macrolide antibiotic; cephalosporin; cephamycin; tetracycline antibiotic; fluoroquinolone antibiotic	47.37	major facilitator superfamily (MFS) antibiotic efflux pump; resistance-nodulation-cell division (RND) antibiotic efflux pump	4103423	4103890	467
Myco5	H-NS	penam; macrolide antibiotic; cephalosporin; cephamycin; tetracycline antibiotic; fluoroquinolone antibiotic	47.37	major facilitator superfamily (MFS) antibiotic efflux pump; resistance-nodulation-cell division (RND) antibiotic efflux pump	216461	216928	467
Myco2a	H-NS	penam; macrolide antibiotic; cephalosporin; cephamycin; tetracycline antibiotic; fluoroquinolone antibiotic	47.37	major facilitator superfamily (MFS) antibiotic efflux pump; resistance-nodulation-cell division (RND) antibiotic efflux pump	8265	8732	467
Myco2b	H-NS	penam; macrolide antibiotic; cephalosporin; cephamycin; tetracycline antibiotic; fluoroquinolone antibiotic	47.37	major facilitator superfamily (MFS) antibiotic efflux pump; resistance-nodulation-cell division (RND) antibiotic efflux pump	8265	8732	467
Myco7	H-NS	penam; macrolide antibiotic; cephalosporin; cephamycin; tetracycline antibiotic; fluoroquinolone antibiotic	47.37	major facilitator superfamily (MFS) antibiotic efflux pump; resistance-nodulation-cell division (RND) antibiotic efflux pump	3689337	3689804	467
Myco6	evgS	penam; macrolide antibiotic; tetracycline antibiotic; fluoroquinolone antibiotic	52.94	major facilitator superfamily (MFS) antibiotic efflux pump; resistance-nodulation-cell division (RND) antibiotic efflux pump	1012105	1012281	176
Myco6	evgS	penam; macrolide antibiotic; tetracycline antibiotic; fluoroquinolone antibiotic	56.25	major facilitator superfamily (MFS) antibiotic efflux pump; resistance-nodulation-cell division (RND) antibiotic efflux pump	1365920	1366225	305
Myco6	evgS	penam; macrolide antibiotic; tetracycline antibiotic; fluoroquinolone antibiotic	50	major facilitator superfamily (MFS) antibiotic efflux pump; resistance-nodulation-cell division (RND) antibiotic efflux pump	1506050	1506943	893
Myco4	evgS	penam; macrolide antibiotic; tetracycline antibiotic; fluoroquinolone antibiotic	50	major facilitator superfamily (MFS) antibiotic efflux pump; resistance-nodulation-cell division (RND) antibiotic efflux pump	560160	561053	893
Myco1	evgS	penam; macrolide antibiotic; tetracycline antibiotic; fluoroquinolone antibiotic	50	major facilitator superfamily (MFS) antibiotic efflux pump; resistance-nodulation-cell division (RND) antibiotic efflux pump	4153081	4153974	893
Myco5	evgS	penam; macrolide antibiotic; tetracycline antibiotic; fluoroquinolone antibiotic	50	major facilitator superfamily (MFS) antibiotic efflux pump; resistance-nodulation-cell division (RND) antibiotic efflux pump	163768	164661	893
Myco2a	evgS	penam; macrolide antibiotic; tetracycline antibiotic; fluoroquinolone antibiotic	50	major facilitator superfamily (MFS) antibiotic efflux pump; resistance-nodulation-cell division (RND) antibiotic efflux pump	19733	20626	893
Myco2b	evgS	penam; macrolide antibiotic; tetracycline antibiotic; fluoroquinolone antibiotic	50	major facilitator superfamily (MFS) antibiotic efflux pump; resistance-nodulation-cell division (RND) antibiotic efflux pump	5018688	5019581	893
Myco7	evgS	penam; macrolide antibiotic; tetracycline antibiotic; fluoroquinolone antibiotic	50	major facilitator superfamily (MFS) antibiotic efflux pump; resistance-nodulation-cell division (RND) antibiotic efflux pump	3636647	3637540	893
Myco3a	Escherichia coli marR mutant conferring antibiotic resistance	penam; triclosan; phenicol antibiotic; cephalosporin; tetracycline antibiotic; glycylcycline; rifamycin antibiotic; fluoroquinolone antibiotic	50	resistance-nodulation-cell division (RND) antibiotic efflux pump	147499	147993	494
Myco3b	Escherichia coli marR mutant conferring antibiotic resistance	penam; triclosan; phenicol antibiotic; cephalosporin; tetracycline antibiotic; glycylcycline; rifamycin antibiotic; fluoroquinolone antibiotic	50	resistance-nodulation-cell division (RND) antibiotic efflux pump	147499	147993	494
Myco6	Escherichia coli marR mutant conferring antibiotic resistance	penam; triclosan; phenicol antibiotic; cephalosporin; tetracycline antibiotic; glycylcycline; rifamycin antibiotic; fluoroquinolone antibiotic	50	resistance-nodulation-cell division (RND) antibiotic efflux pump	112054	112506	452
Myco4	Escherichia coli marR mutant conferring antibiotic resistance	penam; triclosan; phenicol antibiotic; cephalosporin; tetracycline antibiotic; glycylcycline; rifamycin antibiotic; fluoroquinolone antibiotic	50	resistance-nodulation-cell division (RND) antibiotic efflux pump	101200	101712	512
Myco1	Escherichia coli marR mutant conferring antibiotic resistance	penam; triclosan; phenicol antibiotic; cephalosporin; tetracycline antibiotic; glycylcycline; rifamycin antibiotic; fluoroquinolone antibiotic	50	resistance-nodulation-cell division (RND) antibiotic efflux pump	4837871	4838383	512
Myco5	Escherichia coli marR mutant conferring antibiotic resistance	penam; triclosan; phenicol antibiotic; cephalosporin; tetracycline antibiotic; glycylcycline; rifamycin antibiotic; fluoroquinolone antibiotic	50	resistance-nodulation-cell division (RND) antibiotic efflux pump	95934	96446	512
Myco2a	Escherichia coli marR mutant conferring antibiotic resistance	penam; triclosan; phenicol antibiotic; cephalosporin; tetracycline antibiotic; glycylcycline; rifamycin antibiotic; fluoroquinolone antibiotic	50	resistance-nodulation-cell division (RND) antibiotic efflux pump	98999	99511	512
Myco2b	Escherichia coli marR mutant conferring antibiotic resistance	penam; triclosan; phenicol antibiotic; cephalosporin; tetracycline antibiotic; glycylcycline; rifamycin antibiotic; fluoroquinolone antibiotic	50	resistance-nodulation-cell division (RND) antibiotic efflux pump	4323684	4324196	512
Myco7	Escherichia coli marR mutant conferring antibiotic resistance	penam; triclosan; phenicol antibiotic; cephalosporin; tetracycline antibiotic; glycylcycline; rifamycin antibiotic; fluoroquinolone antibiotic	50	resistance-nodulation-cell division (RND) antibiotic efflux pump	2910928	2911422	494
Myco5	Escherichia coli acrR with mutation conferring multidrug antibiotic resistance	penam; triclosan; phenicol antibiotic; cephalosporin; tetracycline antibiotic; glycylcycline; rifamycin antibiotic; fluoroquinolone antibiotic	45.83	resistance-nodulation-cell division (RND) antibiotic efflux pump	13846	14721	875
Myco7	Enterobacter cloacae acrA	penam; triclosan; tetracycline antibiotic; cephalosporin; glycylcycline; fluoroquinolone antibiotic; rifamycin antibiotic; phenicol antibiotic	50	resistance-nodulation-cell division (RND) antibiotic efflux pump	1	2931	2930
Myco6	emrB	fluoroquinolone antibiotic	56.52	major facilitator superfamily (MFS) antibiotic efflux pump	1891041	1891592	551
Myco4	emrB	fluoroquinolone antibiotic	56.52	major facilitator superfamily (MFS) antibiotic efflux pump	1978449	1979000	551
Myco2a	emrB	fluoroquinolone antibiotic	56.52	major facilitator superfamily (MFS) antibiotic efflux pump	2381050	2381601	551
Myco2b	emrB	fluoroquinolone antibiotic	56.52	major facilitator superfamily (MFS) antibiotic efflux pump	2380410	2380961	551
Myco3a	emrA	fluoroquinolone antibiotic	57.89	major facilitator superfamily (MFS) antibiotic efflux pump	1311438	1312082	644
Myco3a	emrA	fluoroquinolone antibiotic	50	major facilitator superfamily (MFS) antibiotic efflux pump	2395064	2395732	668
Myco3b	emrA	fluoroquinolone antibiotic	57.89	major facilitator superfamily (MFS) antibiotic efflux pump	1311441	1312085	644
Myco3b	emrA	fluoroquinolone antibiotic	50	major facilitator superfamily (MFS) antibiotic efflux pump	2395087	2395755	668
Myco6	emrA	fluoroquinolone antibiotic	57.89	major facilitator superfamily (MFS) antibiotic efflux pump	1183241	1183885	644
Myco6	emrA	fluoroquinolone antibiotic	50	major facilitator superfamily (MFS) antibiotic efflux pump	2596773	2597003	230
Myco4	emrA	fluoroquinolone antibiotic	50	major facilitator superfamily (MFS) antibiotic efflux pump	2228450	2229118	668
Myco4	emrA	fluoroquinolone antibiotic	55	major facilitator superfamily (MFS) antibiotic efflux pump	1179805	1180449	644
Myco1	emrA	fluoroquinolone antibiotic	55	major facilitator superfamily (MFS) antibiotic efflux pump	1046084	1046728	644
Myco5	emrA	fluoroquinolone antibiotic	55	major facilitator superfamily (MFS) antibiotic efflux pump	201167	201811	644
Myco5	emrA	fluoroquinolone antibiotic	50	major facilitator superfamily (MFS) antibiotic efflux pump	114174	114842	668
Myco2a	emrA	fluoroquinolone antibiotic	55	major facilitator superfamily (MFS) antibiotic efflux pump	3204946	3205590	644
Myco2a	emrA	fluoroquinolone antibiotic	50	major facilitator superfamily (MFS) antibiotic efflux pump	2130920	2131588	668
Myco2b	emrA	fluoroquinolone antibiotic	50	major facilitator superfamily (MFS) antibiotic efflux pump	2130280	2130948	668
Myco2b	emrA	fluoroquinolone antibiotic	55	major facilitator superfamily (MFS) antibiotic efflux pump	3204314	3204958	644
Myco7	emrA	fluoroquinolone antibiotic	52.38	major facilitator superfamily (MFS) antibiotic efflux pump	1460642	1461241	599
Myco7	emrA	fluoroquinolone antibiotic	50	major facilitator superfamily (MFS) antibiotic efflux pump	745845	746513	668
Myco7	emrA	fluoroquinolone antibiotic	55	major facilitator superfamily (MFS) antibiotic efflux pump	1820774	1821418	644
Myco3a	efrB	macrolide antibiotic; fluoroquinolone antibiotic; rifamycin antibiotic	52.17	ATP-binding cassette (ABC) antibiotic efflux pump	3699928	3700566	638
Myco3b	efrB	macrolide antibiotic; fluoroquinolone antibiotic; rifamycin antibiotic	52.17	ATP-binding cassette (ABC) antibiotic efflux pump	3699951	3700589	638
Myco6	efrB	macrolide antibiotic; fluoroquinolone antibiotic; rifamycin antibiotic	45.95	ATP-binding cassette (ABC) antibiotic efflux pump	972586	973905	1319
Myco6	efrB	macrolide antibiotic; fluoroquinolone antibiotic; rifamycin antibiotic	52.17	ATP-binding cassette (ABC) antibiotic efflux pump	668311	668949	638
Myco4	efrB	macrolide antibiotic; fluoroquinolone antibiotic; rifamycin antibiotic	52.17	ATP-binding cassette (ABC) antibiotic efflux pump	575737	576375	638
Myco1	efrB	macrolide antibiotic; fluoroquinolone antibiotic; rifamycin antibiotic	52.17	ATP-binding cassette (ABC) antibiotic efflux pump	3334497	3335135	638
Myco5	efrB	macrolide antibiotic; fluoroquinolone antibiotic; rifamycin antibiotic	52.17	ATP-binding cassette (ABC) antibiotic efflux pump	36430	37068	638
Myco2a	efrB	macrolide antibiotic; fluoroquinolone antibiotic; rifamycin antibiotic	52.17	ATP-binding cassette (ABC) antibiotic efflux pump	757882	758520	638
Myco2b	efrB	macrolide antibiotic; fluoroquinolone antibiotic; rifamycin antibiotic	52.17	ATP-binding cassette (ABC) antibiotic efflux pump	757882	758520	638
Myco7	efrB	macrolide antibiotic; fluoroquinolone antibiotic; rifamycin antibiotic	52.17	ATP-binding cassette (ABC) antibiotic efflux pump	4420431	4421069	638
Myco3a	efrA	macrolide antibiotic; fluoroquinolone antibiotic; rifamycin antibiotic	45.71	ATP-binding cassette (ABC) antibiotic efflux pump	186816	188018	1202
Myco3b	efrA	macrolide antibiotic; fluoroquinolone antibiotic; rifamycin antibiotic	45.71	ATP-binding cassette (ABC) antibiotic efflux pump	186816	188018	1202
Myco6	efrA	macrolide antibiotic; fluoroquinolone antibiotic; rifamycin antibiotic	55	ATP-binding cassette (ABC) antibiotic efflux pump	2751902	2752192	290
Myco4	efrA	macrolide antibiotic; fluoroquinolone antibiotic; rifamycin antibiotic	45.71	ATP-binding cassette (ABC) antibiotic efflux pump	113770	114969	1199
Myco1	efrA	macrolide antibiotic; fluoroquinolone antibiotic; rifamycin antibiotic	54.55	ATP-binding cassette (ABC) antibiotic efflux pump	184939	185073	134
Myco1	efrA	macrolide antibiotic; fluoroquinolone antibiotic; rifamycin antibiotic	45.71	ATP-binding cassette (ABC) antibiotic efflux pump	4850442	4851641	1199
Myco1	efrA	macrolide antibiotic; fluoroquinolone antibiotic; rifamycin antibiotic	55	ATP-binding cassette (ABC) antibiotic efflux pump	4952368	4952628	260
Myco5	efrA	macrolide antibiotic; fluoroquinolone antibiotic; rifamycin antibiotic	45.71	ATP-binding cassette (ABC) antibiotic efflux pump	108506	109705	1199
Myco2a	efrA	macrolide antibiotic; fluoroquinolone antibiotic; rifamycin antibiotic	45.71	ATP-binding cassette (ABC) antibiotic efflux pump	111568	112767	1199
Myco2b	efrA	macrolide antibiotic; fluoroquinolone antibiotic; rifamycin antibiotic	45.71	ATP-binding cassette (ABC) antibiotic efflux pump	4310427	4311626	1199
Myco7	efrA	macrolide antibiotic; fluoroquinolone antibiotic; rifamycin antibiotic	45.71	ATP-binding cassette (ABC) antibiotic efflux pump	2897655	2898854	1199
Myco3a	efmA	macrolide antibiotic; fluoroquinolone antibiotic	50	major facilitator superfamily (MFS) antibiotic efflux pump	3894458	3895012	554
Myco3b	efmA	macrolide antibiotic; fluoroquinolone antibiotic	50	major facilitator superfamily (MFS) antibiotic efflux pump	3894481	3895035	554
Myco6	efmA	macrolide antibiotic; fluoroquinolone antibiotic	50	major facilitator superfamily (MFS) antibiotic efflux pump	848176	848730	554
Myco4	efmA	macrolide antibiotic; fluoroquinolone antibiotic	50	major facilitator superfamily (MFS) antibiotic efflux pump	401738	402292	554
Myco1	efmA	macrolide antibiotic; fluoroquinolone antibiotic	50	major facilitator superfamily (MFS) antibiotic efflux pump	3508599	3509153	554
Myco1	efmA	macrolide antibiotic; fluoroquinolone antibiotic	70.59	major facilitator superfamily (MFS) antibiotic efflux pump	2061179	2061460	281
Myco5	efmA	macrolide antibiotic; fluoroquinolone antibiotic	50	major facilitator superfamily (MFS) antibiotic efflux pump	330338	330892	554
Myco2a	efmA	macrolide antibiotic; fluoroquinolone antibiotic	50	major facilitator superfamily (MFS) antibiotic efflux pump	583883	584437	554
Myco2b	efmA	macrolide antibiotic; fluoroquinolone antibiotic	50	major facilitator superfamily (MFS) antibiotic efflux pump	583883	584437	554
Myco7	efmA	macrolide antibiotic; fluoroquinolone antibiotic	50	major facilitator superfamily (MFS) antibiotic efflux pump	4246344	4246898	554
Myco6	cmeC	macrolide antibiotic; cephalosporin; fluoroquinolone antibiotic; fusidic acid	47.62	resistance-nodulation-cell division (RND) antibiotic efflux pump	298753	299409	656
Myco4	cmeC	macrolide antibiotic; cephalosporin; fluoroquinolone antibiotic; fusidic acid	47.62	resistance-nodulation-cell division (RND) antibiotic efflux pump	245193	245849	656
Myco5	cmeC	macrolide antibiotic; cephalosporin; fluoroquinolone antibiotic; fusidic acid	47.62	resistance-nodulation-cell division (RND) antibiotic efflux pump	234638	235294	656
Myco2a	cmeC	macrolide antibiotic; cephalosporin; fluoroquinolone antibiotic; fusidic acid	47.62	resistance-nodulation-cell division (RND) antibiotic efflux pump	243010	243666	656
Myco7	cmeC	macrolide antibiotic; cephalosporin; fluoroquinolone antibiotic; fusidic acid	47.62	resistance-nodulation-cell division (RND) antibiotic efflux pump	2781816	2782472	656
Myco6	cmeB	macrolide antibiotic; cephalosporin; fluoroquinolone antibiotic; fusidic acid	50	resistance-nodulation-cell division (RND) antibiotic efflux pump	1546077	1546472	395
Myco4	cmeB	macrolide antibiotic; cephalosporin; fluoroquinolone antibiotic; fusidic acid	50	resistance-nodulation-cell division (RND) antibiotic efflux pump	522825	523220	395
Myco1	cmeB	macrolide antibiotic; cephalosporin; fluoroquinolone antibiotic; fusidic acid	50	resistance-nodulation-cell division (RND) antibiotic efflux pump	4193784	4194179	395
Myco5	cmeB	macrolide antibiotic; cephalosporin; fluoroquinolone antibiotic; fusidic acid	50	resistance-nodulation-cell division (RND) antibiotic efflux pump	119654	120049	395
Myco2a	cmeB	macrolide antibiotic; cephalosporin; fluoroquinolone antibiotic; fusidic acid	50	resistance-nodulation-cell division (RND) antibiotic efflux pump	57566	57961	395
Myco2b	cmeB	macrolide antibiotic; cephalosporin; fluoroquinolone antibiotic; fusidic acid	50	resistance-nodulation-cell division (RND) antibiotic efflux pump	4981353	4981748	395
Myco7	cmeB	macrolide antibiotic; cephalosporin; fluoroquinolone antibiotic; fusidic acid	50	resistance-nodulation-cell division (RND) antibiotic efflux pump	3599316	3599711	395
Myco6	cmeA	macrolide antibiotic; cephalosporin; fluoroquinolone antibiotic; fusidic acid	50	resistance-nodulation-cell division (RND) antibiotic efflux pump	400387	400551	164
Myco3a	ceoB	fluoroquinolone antibiotic; aminoglycoside antibiotic	56.25	resistance-nodulation-cell division (RND) antibiotic efflux pump	1658756	1659409	653
Myco3b	ceoB	fluoroquinolone antibiotic; aminoglycoside antibiotic	56.25	resistance-nodulation-cell division (RND) antibiotic efflux pump	1658758	1659411	653
Myco6	ceoB	fluoroquinolone antibiotic; aminoglycoside antibiotic	58.33	resistance-nodulation-cell division (RND) antibiotic efflux pump	1631485	1631736	251
Myco6	ceoB	fluoroquinolone antibiotic; aminoglycoside antibiotic	48	resistance-nodulation-cell division (RND) antibiotic efflux pump	313988	314701	713
Myco6	ceoB	fluoroquinolone antibiotic; aminoglycoside antibiotic	56.25	resistance-nodulation-cell division (RND) antibiotic efflux pump	1513715	1514368	653
Myco6	ceoB	fluoroquinolone antibiotic; aminoglycoside antibiotic	48	resistance-nodulation-cell division (RND) antibiotic efflux pump	2552	2911	359
Myco4	ceoB	fluoroquinolone antibiotic; aminoglycoside antibiotic	56.25	resistance-nodulation-cell division (RND) antibiotic efflux pump	1526068	1526721	653
Myco1	ceoB	fluoroquinolone antibiotic; aminoglycoside antibiotic	56.25	resistance-nodulation-cell division (RND) antibiotic efflux pump	1379095	1379748	653
Myco5	ceoB	fluoroquinolone antibiotic; aminoglycoside antibiotic	56.25	resistance-nodulation-cell division (RND) antibiotic efflux pump	240329	240982	653
Myco2a	ceoB	fluoroquinolone antibiotic; aminoglycoside antibiotic	56.25	resistance-nodulation-cell division (RND) antibiotic efflux pump	2833334	2833987	653
Myco2b	ceoB	fluoroquinolone antibiotic; aminoglycoside antibiotic	56.25	resistance-nodulation-cell division (RND) antibiotic efflux pump	2832701	2833354	653
Myco7	ceoB	fluoroquinolone antibiotic; aminoglycoside antibiotic	56.25	resistance-nodulation-cell division (RND) antibiotic efflux pump	1454888	1455541	653
Myco3a	ceoA	fluoroquinolone antibiotic; aminoglycoside antibiotic	52.38	resistance-nodulation-cell division (RND) antibiotic efflux pump	3688253	3688924	671
Myco3b	ceoA	fluoroquinolone antibiotic; aminoglycoside antibiotic	52.38	resistance-nodulation-cell division (RND) antibiotic efflux pump	3688276	3688947	671
Myco6	ceoA	fluoroquinolone antibiotic; aminoglycoside antibiotic	52.38	resistance-nodulation-cell division (RND) antibiotic efflux pump	656636	657307	671
Myco4	ceoA	fluoroquinolone antibiotic; aminoglycoside antibiotic	52.38	resistance-nodulation-cell division (RND) antibiotic efflux pump	587378	588049	671
Myco1	ceoA	fluoroquinolone antibiotic; aminoglycoside antibiotic	52.38	resistance-nodulation-cell division (RND) antibiotic efflux pump	3322823	3323494	671
Myco5	ceoA	fluoroquinolone antibiotic; aminoglycoside antibiotic	52.38	resistance-nodulation-cell division (RND) antibiotic efflux pump	24756	25427	671
Myco2a	ceoA	fluoroquinolone antibiotic; aminoglycoside antibiotic	52.38	resistance-nodulation-cell division (RND) antibiotic efflux pump	769523	770194	671
Myco2b	ceoA	fluoroquinolone antibiotic; aminoglycoside antibiotic	52.38	resistance-nodulation-cell division (RND) antibiotic efflux pump	769523	770194	671
Myco7	ceoA	fluoroquinolone antibiotic; aminoglycoside antibiotic	52.38	resistance-nodulation-cell division (RND) antibiotic efflux pump	4432072	4432743	671
Myco7	cdeA	acridine dye; fluoroquinolone antibiotic	47.06	multidrug and toxic compound extrusion (MATE) transporter	1230578	1230946	368
Myco3a	AxyY	macrolide antibiotic; cephalosporin; fluoroquinolone antibiotic; aminoglycoside antibiotic	50	resistance-nodulation-cell division (RND) antibiotic efflux pump	2241993	2242406	413
Myco3a	AxyY	macrolide antibiotic; cephalosporin; fluoroquinolone antibiotic; aminoglycoside antibiotic	46.43	resistance-nodulation-cell division (RND) antibiotic efflux pump	3178518	3179060	542
Myco3a	AxyY	macrolide antibiotic; cephalosporin; fluoroquinolone antibiotic; aminoglycoside antibiotic	52.94	resistance-nodulation-cell division (RND) antibiotic efflux pump	12303	12701	398
Myco3b	AxyY	macrolide antibiotic; cephalosporin; fluoroquinolone antibiotic; aminoglycoside antibiotic	50	resistance-nodulation-cell division (RND) antibiotic efflux pump	2241995	2242408	413
Myco3b	AxyY	macrolide antibiotic; cephalosporin; fluoroquinolone antibiotic; aminoglycoside antibiotic	46.43	resistance-nodulation-cell division (RND) antibiotic efflux pump	3178541	3179083	542
Myco3b	AxyY	macrolide antibiotic; cephalosporin; fluoroquinolone antibiotic; aminoglycoside antibiotic	52.94	resistance-nodulation-cell division (RND) antibiotic efflux pump	12303	12701	398
Myco6	AxyY	macrolide antibiotic; cephalosporin; fluoroquinolone antibiotic; aminoglycoside antibiotic	50	resistance-nodulation-cell division (RND) antibiotic efflux pump	1987931	1988344	413
Myco4	AxyY	macrolide antibiotic; cephalosporin; fluoroquinolone antibiotic; aminoglycoside antibiotic	50	resistance-nodulation-cell division (RND) antibiotic efflux pump	2075339	2075752	413
Myco1	AxyY	macrolide antibiotic; cephalosporin; fluoroquinolone antibiotic; aminoglycoside antibiotic	50	resistance-nodulation-cell division (RND) antibiotic efflux pump	1874143	1874556	413
Myco5	AxyY	macrolide antibiotic; cephalosporin; fluoroquinolone antibiotic; aminoglycoside antibiotic	50	resistance-nodulation-cell division (RND) antibiotic efflux pump	11286	12071	785
Myco5	AxyY	macrolide antibiotic; cephalosporin; fluoroquinolone antibiotic; aminoglycoside antibiotic	50	resistance-nodulation-cell division (RND) antibiotic efflux pump	17803	18216	413
Myco2a	AxyY	macrolide antibiotic; cephalosporin; fluoroquinolone antibiotic; aminoglycoside antibiotic	50	resistance-nodulation-cell division (RND) antibiotic efflux pump	2284298	2284711	413
Myco2b	AxyY	macrolide antibiotic; cephalosporin; fluoroquinolone antibiotic; aminoglycoside antibiotic	50	resistance-nodulation-cell division (RND) antibiotic efflux pump	2283658	2284071	413
Myco7	AxyY	macrolide antibiotic; cephalosporin; fluoroquinolone antibiotic; aminoglycoside antibiotic	50	resistance-nodulation-cell division (RND) antibiotic efflux pump	906382	906795	413
Myco3a	AxyX	macrolide antibiotic; cephalosporin; fluoroquinolone antibiotic; aminoglycoside antibiotic	45.45	resistance-nodulation-cell division (RND) antibiotic efflux pump	2596916	2597872	956
Myco3b	AxyX	macrolide antibiotic; cephalosporin; fluoroquinolone antibiotic; aminoglycoside antibiotic	45.45	resistance-nodulation-cell division (RND) antibiotic efflux pump	2596939	2597895	956
Myco6	AxyX	macrolide antibiotic; cephalosporin; fluoroquinolone antibiotic; aminoglycoside antibiotic	45.45	resistance-nodulation-cell division (RND) antibiotic efflux pump	2359686	2360642	956
Myco4	AxyX	macrolide antibiotic; cephalosporin; fluoroquinolone antibiotic; aminoglycoside antibiotic	45.45	resistance-nodulation-cell division (RND) antibiotic efflux pump	2429866	2430822	956
Myco1	AxyX	macrolide antibiotic; cephalosporin; fluoroquinolone antibiotic; aminoglycoside antibiotic	45.45	resistance-nodulation-cell division (RND) antibiotic efflux pump	2259249	2260205	956
Myco5	AxyX	macrolide antibiotic; cephalosporin; fluoroquinolone antibiotic; aminoglycoside antibiotic	45.45	resistance-nodulation-cell division (RND) antibiotic efflux pump	64438	65394	956
Myco2a	AxyX	macrolide antibiotic; cephalosporin; fluoroquinolone antibiotic; aminoglycoside antibiotic	45.45	resistance-nodulation-cell division (RND) antibiotic efflux pump	1929216	1930172	956
Myco2b	AxyX	macrolide antibiotic; cephalosporin; fluoroquinolone antibiotic; aminoglycoside antibiotic	45.45	resistance-nodulation-cell division (RND) antibiotic efflux pump	1928576	1929532	956
Myco7	AxyX	macrolide antibiotic; cephalosporin; fluoroquinolone antibiotic; aminoglycoside antibiotic	45.45	resistance-nodulation-cell division (RND) antibiotic efflux pump	488822	489778	956
Myco3a	arlS	acridine dye; fluoroquinolone antibiotic	50	major facilitator superfamily (MFS) antibiotic efflux pump	1765480	1765722	242
Myco3b	arlS	acridine dye; fluoroquinolone antibiotic	50	major facilitator superfamily (MFS) antibiotic efflux pump	1765482	1765724	242
Myco6	arlS	acridine dye; fluoroquinolone antibiotic	50	major facilitator superfamily (MFS) antibiotic efflux pump	1620469	1620711	242
Myco4	arlS	acridine dye; fluoroquinolone antibiotic	50	major facilitator superfamily (MFS) antibiotic efflux pump	1639975	1640217	242
Myco1	arlS	acridine dye; fluoroquinolone antibiotic	50	major facilitator superfamily (MFS) antibiotic efflux pump	1492990	1493232	242
Myco1	arlS	acridine dye; fluoroquinolone antibiotic	46.43	major facilitator superfamily (MFS) antibiotic efflux pump	3461411	3462682	1271
Myco5	arlS	acridine dye; fluoroquinolone antibiotic	50	major facilitator superfamily (MFS) antibiotic efflux pump	15594	15836	242
Myco2a	arlS	acridine dye; fluoroquinolone antibiotic	46.43	major facilitator superfamily (MFS) antibiotic efflux pump	630335	631606	1271
Myco2a	arlS	acridine dye; fluoroquinolone antibiotic	50	major facilitator superfamily (MFS) antibiotic efflux pump	2719833	2720075	242
Myco2b	arlS	acridine dye; fluoroquinolone antibiotic	50	major facilitator superfamily (MFS) antibiotic efflux pump	2719200	2719442	242
Myco2b	arlS	acridine dye; fluoroquinolone antibiotic	46.43	major facilitator superfamily (MFS) antibiotic efflux pump	630335	631606	1271
Myco7	arlS	acridine dye; fluoroquinolone antibiotic	50	major facilitator superfamily (MFS) antibiotic efflux pump	1341406	1341648	242
Myco3a	arlR	acridine dye; fluoroquinolone antibiotic	45.83	major facilitator superfamily (MFS) antibiotic efflux pump	4454376	4456220	1844
Myco3b	arlR	acridine dye; fluoroquinolone antibiotic	45.83	major facilitator superfamily (MFS) antibiotic efflux pump	4454401	4456245	1844
Myco6	arlR	acridine dye; fluoroquinolone antibiotic	57.89	major facilitator superfamily (MFS) antibiotic efflux pump	586735	587685	950
Myco4	arlR	acridine dye; fluoroquinolone antibiotic	47.83	major facilitator superfamily (MFS) antibiotic efflux pump	166266	166670	404
Myco4	arlR	acridine dye; fluoroquinolone antibiotic	57.89	major facilitator superfamily (MFS) antibiotic efflux pump	544087	545037	950
Myco4	arlR	acridine dye; fluoroquinolone antibiotic	45.83	major facilitator superfamily (MFS) antibiotic efflux pump	580643	582490	1847
Myco1	arlR	acridine dye; fluoroquinolone antibiotic	57.89	major facilitator superfamily (MFS) antibiotic efflux pump	349986	350936	950
Myco1	arlR	acridine dye; fluoroquinolone antibiotic	45.83	major facilitator superfamily (MFS) antibiotic efflux pump	4135017	4136864	1847
Myco5	arlR	acridine dye; fluoroquinolone antibiotic	57.89	major facilitator superfamily (MFS) antibiotic efflux pump	2540	3490	950
Myco2a	arlR	acridine dye; fluoroquinolone antibiotic	47.83	major facilitator superfamily (MFS) antibiotic efflux pump	164083	164487	404
Myco2a	arlR	acridine dye; fluoroquinolone antibiotic	57.89	major facilitator superfamily (MFS) antibiotic efflux pump	511685	512635	950
Myco2b	arlR	acridine dye; fluoroquinolone antibiotic	47.83	major facilitator superfamily (MFS) antibiotic efflux pump	4258707	4259111	404
Myco2b	arlR	acridine dye; fluoroquinolone antibiotic	57.89	major facilitator superfamily (MFS) antibiotic efflux pump	3910556	3911506	950
Myco7	arlR	acridine dye; fluoroquinolone antibiotic	57.89	major facilitator superfamily (MFS) antibiotic efflux pump	2485136	2486086	950
Myco7	arlR	acridine dye; fluoroquinolone antibiotic	45.83	major facilitator superfamily (MFS) antibiotic efflux pump	3656366	3658210	1844
Myco3a	adeN	rifamycin antibiotic; penem; macrolide antibiotic; carbapenem; cephalosporin; diaminopyrimidine antibiotic; tetracycline antibiotic; fluoroquinolone antibiotic; lincosamide antibiotic; phenicol antibiotic	48.98	resistance-nodulation-cell division (RND) antibiotic efflux pump	740961	741605	644
Myco3b	adeN	rifamycin antibiotic; penem; macrolide antibiotic; carbapenem; cephalosporin; diaminopyrimidine antibiotic; tetracycline antibiotic; fluoroquinolone antibiotic; lincosamide antibiotic; phenicol antibiotic	48.98	resistance-nodulation-cell division (RND) antibiotic efflux pump	740964	741608	644
Myco6	adeN	rifamycin antibiotic; penem; macrolide antibiotic; carbapenem; cephalosporin; diaminopyrimidine antibiotic; tetracycline antibiotic; fluoroquinolone antibiotic; lincosamide antibiotic; phenicol antibiotic	48.98	resistance-nodulation-cell division (RND) antibiotic efflux pump	748056	748700	644
Myco4	adeN	rifamycin antibiotic; penem; macrolide antibiotic; carbapenem; cephalosporin; diaminopyrimidine antibiotic; tetracycline antibiotic; fluoroquinolone antibiotic; lincosamide antibiotic; phenicol antibiotic	52.94	resistance-nodulation-cell division (RND) antibiotic efflux pump	984466	985611	1145
Myco4	adeN	rifamycin antibiotic; penem; macrolide antibiotic; carbapenem; cephalosporin; diaminopyrimidine antibiotic; tetracycline antibiotic; fluoroquinolone antibiotic; lincosamide antibiotic; phenicol antibiotic	48.98	resistance-nodulation-cell division (RND) antibiotic efflux pump	704704	705348	644
Myco1	adeN	rifamycin antibiotic; penem; macrolide antibiotic; carbapenem; cephalosporin; diaminopyrimidine antibiotic; tetracycline antibiotic; fluoroquinolone antibiotic; lincosamide antibiotic; phenicol antibiotic	48.98	resistance-nodulation-cell division (RND) antibiotic efflux pump	554371	555015	644
Myco5	adeN	rifamycin antibiotic; penem; macrolide antibiotic; carbapenem; cephalosporin; diaminopyrimidine antibiotic; tetracycline antibiotic; fluoroquinolone antibiotic; lincosamide antibiotic; phenicol antibiotic	48.98	resistance-nodulation-cell division (RND) antibiotic efflux pump	20876	21520	644
Myco2a	adeN	rifamycin antibiotic; penem; macrolide antibiotic; carbapenem; cephalosporin; diaminopyrimidine antibiotic; tetracycline antibiotic; fluoroquinolone antibiotic; lincosamide antibiotic; phenicol antibiotic	48.98	resistance-nodulation-cell division (RND) antibiotic efflux pump	672303	672947	644
Myco2b	adeN	rifamycin antibiotic; penem; macrolide antibiotic; carbapenem; cephalosporin; diaminopyrimidine antibiotic; tetracycline antibiotic; fluoroquinolone antibiotic; lincosamide antibiotic; phenicol antibiotic	48.98	resistance-nodulation-cell division (RND) antibiotic efflux pump	3750244	3750888	644
Myco7	adeN	rifamycin antibiotic; penem; macrolide antibiotic; carbapenem; cephalosporin; diaminopyrimidine antibiotic; tetracycline antibiotic; fluoroquinolone antibiotic; lincosamide antibiotic; phenicol antibiotic	48.98	resistance-nodulation-cell division (RND) antibiotic efflux pump	2299746	2300390	644
Myco1	adeL	tetracycline antibiotic; fluoroquinolone antibiotic	50	resistance-nodulation-cell division (RND) antibiotic efflux pump	896343	896492	149
Myco3a	adeK	rifamycin antibiotic; penem; macrolide antibiotic; carbapenem; cephalosporin; diaminopyrimidine antibiotic; tetracycline antibiotic; fluoroquinolone antibiotic; lincosamide antibiotic; phenicol antibiotic	52.38	resistance-nodulation-cell division (RND) antibiotic efflux pump	2061465	2063018	1553
Myco3b	adeK	rifamycin antibiotic; penem; macrolide antibiotic; carbapenem; cephalosporin; diaminopyrimidine antibiotic; tetracycline antibiotic; fluoroquinolone antibiotic; lincosamide antibiotic; phenicol antibiotic	52.38	resistance-nodulation-cell division (RND) antibiotic efflux pump	2061467	2063020	1553
Myco4	adeK	rifamycin antibiotic; penem; macrolide antibiotic; carbapenem; cephalosporin; diaminopyrimidine antibiotic; tetracycline antibiotic; fluoroquinolone antibiotic; lincosamide antibiotic; phenicol antibiotic	52.38	resistance-nodulation-cell division (RND) antibiotic efflux pump	1903728	1905281	1553
Myco2a	adeK	rifamycin antibiotic; penem; macrolide antibiotic; carbapenem; cephalosporin; diaminopyrimidine antibiotic; tetracycline antibiotic; fluoroquinolone antibiotic; lincosamide antibiotic; phenicol antibiotic	52.38	resistance-nodulation-cell division (RND) antibiotic efflux pump	2454769	2456322	1553
Myco2b	adeK	rifamycin antibiotic; penem; macrolide antibiotic; carbapenem; cephalosporin; diaminopyrimidine antibiotic; tetracycline antibiotic; fluoroquinolone antibiotic; lincosamide antibiotic; phenicol antibiotic	52.38	resistance-nodulation-cell division (RND) antibiotic efflux pump	2454129	2455682	1553
Myco7	adeK	rifamycin antibiotic; penem; macrolide antibiotic; carbapenem; cephalosporin; diaminopyrimidine antibiotic; tetracycline antibiotic; fluoroquinolone antibiotic; lincosamide antibiotic; phenicol antibiotic	52.38	resistance-nodulation-cell division (RND) antibiotic efflux pump	1086286	1087839	1553
Myco3a	adeJ	rifamycin antibiotic; penem; macrolide antibiotic; carbapenem; cephalosporin; diaminopyrimidine antibiotic; tetracycline antibiotic; fluoroquinolone antibiotic; lincosamide antibiotic; phenicol antibiotic	47.62	resistance-nodulation-cell division (RND) antibiotic efflux pump	2255997	2256431	434
Myco3b	adeJ	rifamycin antibiotic; penem; macrolide antibiotic; carbapenem; cephalosporin; diaminopyrimidine antibiotic; tetracycline antibiotic; fluoroquinolone antibiotic; lincosamide antibiotic; phenicol antibiotic	47.62	resistance-nodulation-cell division (RND) antibiotic efflux pump	2255999	2256433	434
Myco6	adeJ	rifamycin antibiotic; penem; macrolide antibiotic; carbapenem; cephalosporin; diaminopyrimidine antibiotic; tetracycline antibiotic; fluoroquinolone antibiotic; lincosamide antibiotic; phenicol antibiotic	47.62	resistance-nodulation-cell division (RND) antibiotic efflux pump	2002706	2003140	434
Myco4	adeJ	rifamycin antibiotic; penem; macrolide antibiotic; carbapenem; cephalosporin; diaminopyrimidine antibiotic; tetracycline antibiotic; fluoroquinolone antibiotic; lincosamide antibiotic; phenicol antibiotic	47.62	resistance-nodulation-cell division (RND) antibiotic efflux pump	2090080	2090514	434
Myco4	adeJ	rifamycin antibiotic; penem; macrolide antibiotic; carbapenem; cephalosporin; diaminopyrimidine antibiotic; tetracycline antibiotic; fluoroquinolone antibiotic; lincosamide antibiotic; phenicol antibiotic	50	resistance-nodulation-cell division (RND) antibiotic efflux pump	711411	714770	3359
Myco1	adeJ	rifamycin antibiotic; penem; macrolide antibiotic; carbapenem; cephalosporin; diaminopyrimidine antibiotic; tetracycline antibiotic; fluoroquinolone antibiotic; lincosamide antibiotic; phenicol antibiotic	48.48	resistance-nodulation-cell division (RND) antibiotic efflux pump	156039	159785	3746
Myco1	adeJ	rifamycin antibiotic; penem; macrolide antibiotic; carbapenem; cephalosporin; diaminopyrimidine antibiotic; tetracycline antibiotic; fluoroquinolone antibiotic; lincosamide antibiotic; phenicol antibiotic	47.62	resistance-nodulation-cell division (RND) antibiotic efflux pump	1888884	1889318	434
Myco5	adeJ	rifamycin antibiotic; penem; macrolide antibiotic; carbapenem; cephalosporin; diaminopyrimidine antibiotic; tetracycline antibiotic; fluoroquinolone antibiotic; lincosamide antibiotic; phenicol antibiotic	47.62	resistance-nodulation-cell division (RND) antibiotic efflux pump	3041	3475	434
Myco5	adeJ	rifamycin antibiotic; penem; macrolide antibiotic; carbapenem; cephalosporin; diaminopyrimidine antibiotic; tetracycline antibiotic; fluoroquinolone antibiotic; lincosamide antibiotic; phenicol antibiotic	53.33	resistance-nodulation-cell division (RND) antibiotic efflux pump	31773	32012	239
Myco2a	adeJ	rifamycin antibiotic; penem; macrolide antibiotic; carbapenem; cephalosporin; diaminopyrimidine antibiotic; tetracycline antibiotic; fluoroquinolone antibiotic; lincosamide antibiotic; phenicol antibiotic	47.62	resistance-nodulation-cell division (RND) antibiotic efflux pump	2269536	2269970	434
Myco2a	adeJ	rifamycin antibiotic; penem; macrolide antibiotic; carbapenem; cephalosporin; diaminopyrimidine antibiotic; tetracycline antibiotic; fluoroquinolone antibiotic; lincosamide antibiotic; phenicol antibiotic	50	resistance-nodulation-cell division (RND) antibiotic efflux pump	904134	907493	3359
Myco2b	adeJ	rifamycin antibiotic; penem; macrolide antibiotic; carbapenem; cephalosporin; diaminopyrimidine antibiotic; tetracycline antibiotic; fluoroquinolone antibiotic; lincosamide antibiotic; phenicol antibiotic	50	resistance-nodulation-cell division (RND) antibiotic efflux pump	904134	907493	3359
Myco2b	adeJ	rifamycin antibiotic; penem; macrolide antibiotic; carbapenem; cephalosporin; diaminopyrimidine antibiotic; tetracycline antibiotic; fluoroquinolone antibiotic; lincosamide antibiotic; phenicol antibiotic	47.62	resistance-nodulation-cell division (RND) antibiotic efflux pump	2268896	2269330	434
Myco7	adeJ	rifamycin antibiotic; penem; macrolide antibiotic; carbapenem; cephalosporin; diaminopyrimidine antibiotic; tetracycline antibiotic; fluoroquinolone antibiotic; lincosamide antibiotic; phenicol antibiotic	47.62	resistance-nodulation-cell division (RND) antibiotic efflux pump	891620	892054	434
Myco6	adeF	tetracycline antibiotic; fluoroquinolone antibiotic	48.48	resistance-nodulation-cell division (RND) antibiotic efflux pump	2093092	2094123	1031
Myco5	adeF	tetracycline antibiotic; fluoroquinolone antibiotic	48.28	resistance-nodulation-cell division (RND) antibiotic efflux pump	55389	55706	317
Myco3a	AcrS	penam; triclosan; tetracycline antibiotic; cephalosporin; cephamycin; glycylcycline; fluoroquinolone antibiotic; rifamycin antibiotic; phenicol antibiotic	58.82	resistance-nodulation-cell division (RND) antibiotic efflux pump	1746203	1747519	1316
Myco3b	AcrS	penam; triclosan; tetracycline antibiotic; cephalosporin; cephamycin; glycylcycline; fluoroquinolone antibiotic; rifamycin antibiotic; phenicol antibiotic	58.82	resistance-nodulation-cell division (RND) antibiotic efflux pump	1746205	1747521	1316
Myco7	AcrS	penam; triclosan; tetracycline antibiotic; cephalosporin; cephamycin; glycylcycline; fluoroquinolone antibiotic; rifamycin antibiotic; phenicol antibiotic	45.45	resistance-nodulation-cell division (RND) antibiotic efflux pump	3547210	3547911	701
Myco6	AcrE	penam; cephalosporin; cephamycin; fluoroquinolone antibiotic	48	resistance-nodulation-cell division (RND) antibiotic efflux pump	1051353	1051727	374
Myco6	AcrE	penam; cephalosporin; cephamycin; fluoroquinolone antibiotic	52.63	resistance-nodulation-cell division (RND) antibiotic efflux pump	1547765	1548358	593
Myco6	acrB	penam; triclosan; tetracycline antibiotic; cephalosporin; glycylcycline; fluoroquinolone antibiotic; rifamycin antibiotic; phenicol antibiotic	52.17	resistance-nodulation-cell division (RND) antibiotic efflux pump	590057	590239	182
Myco2a	abeM	triclosan; acridine dye; fluoroquinolone antibiotic	45.83	multidrug and toxic compound extrusion (MATE) transporter	2918891	2919592	701
Myco2b	abeM	triclosan; acridine dye; fluoroquinolone antibiotic	45.83	multidrug and toxic compound extrusion (MATE) transporter	2918258	2918959	701

## Sheet: Imipenem
id	Best_Hit_ARO	Drug Class	Best_Identities	AMR Gene Family	Start	Stop	length
Myco3a	VIM-42	penam; penem; carbapenem; cephalosporin; cephamycin	58.82	VIM beta-lactamase	207403	207816	413
Myco3b	VIM-42	penam; penem; carbapenem; cephalosporin; cephamycin	58.82	VIM beta-lactamase	207403	207816	413
Myco6	VIM-42	penam; penem; carbapenem; cephalosporin; cephamycin	58.82	VIM beta-lactamase	146327	146740	413
Myco4	VIM-42	penam; penem; carbapenem; cephalosporin; cephamycin	45.71	VIM beta-lactamase	134343	134756	413
Myco1	VIM-42	penam; penem; carbapenem; cephalosporin; cephamycin	45.71	VIM beta-lactamase	4871015	4871428	413
Myco5	VIM-42	penam; penem; carbapenem; cephalosporin; cephamycin	45.71	VIM beta-lactamase	129079	129492	413
Myco2a	VIM-42	penam; penem; carbapenem; cephalosporin; cephamycin	45.71	VIM beta-lactamase	132141	132554	413
Myco2b	VIM-42	penam; penem; carbapenem; cephalosporin; cephamycin	45.71	VIM beta-lactamase	4290640	4291053	413
Myco7	VIM-42	penam; penem; carbapenem; cephalosporin; cephamycin	45.71	VIM beta-lactamase	2877866	2878279	413
Myco3a	THIN-B	carbapenem; penam; cephalosporin	46.39	THIN-B beta-lactamase	70014	70931	917
Myco3a	THIN-B	carbapenem; penam; cephalosporin	46.43	THIN-B beta-lactamase	2970023	2970334	311
Myco3b	THIN-B	carbapenem; penam; cephalosporin	46.39	THIN-B beta-lactamase	70014	70931	917
Myco3b	THIN-B	carbapenem; penam; cephalosporin	46.43	THIN-B beta-lactamase	2970046	2970357	311
Myco6	THIN-B	carbapenem; penam; cephalosporin	46.43	THIN-B beta-lactamase	2733903	2734214	311
Myco6	THIN-B	carbapenem; penam; cephalosporin	47.15	THIN-B beta-lactamase	25261	26178	917
Myco4	THIN-B	carbapenem; penam; cephalosporin	46.79	THIN-B beta-lactamase	14410	15327	917
Myco1	THIN-B	carbapenem; penam; cephalosporin	46.77	THIN-B beta-lactamase	4751085	4752002	917
Myco5	THIN-B	carbapenem; penam; cephalosporin	46.77	THIN-B beta-lactamase	12441	13358	917
Myco5	THIN-B	carbapenem; penam; cephalosporin	51.61	THIN-B beta-lactamase	4665	5048	383
Myco2a	THIN-B	carbapenem; penam; cephalosporin	46.79	THIN-B beta-lactamase	12207	13124	917
Myco2b	THIN-B	carbapenem; penam; cephalosporin	46.79	THIN-B beta-lactamase	4410071	4410988	917
Myco7	THIN-B	carbapenem; penam; cephalosporin	47.15	THIN-B beta-lactamase	2997294	2998211	917
Myco6	SPM-1	carbapenem	57.89	SPM beta-lactamase	1406145	1406669	524
Myco4	SPM-1	carbapenem	57.89	SPM beta-lactamase	1418132	1418656	524
Myco1	SPM-1	carbapenem	57.89	SPM beta-lactamase	1269431	1269955	524
Myco5	SPM-1	carbapenem	57.89	SPM beta-lactamase	131609	132133	524
Myco2a	SPM-1	carbapenem	57.89	SPM beta-lactamase	2977231	2977755	524
Myco2b	SPM-1	carbapenem	57.89	SPM beta-lactamase	2976598	2977122	524
Myco3a	SPG-1	carbapenem	63.64	SPG beta-lacatamase	2811515	2812942	1427
Myco3b	SPG-1	carbapenem	63.64	SPG beta-lacatamase	2811538	2812965	1427
Myco6	SPG-1	carbapenem	63.64	SPG beta-lacatamase	2561333	2562760	1427
Myco4	SPG-1	carbapenem	63.64	SPG beta-lacatamase	2633262	2634689	1427
Myco1	SPG-1	carbapenem	63.64	SPG beta-lacatamase	2438290	2439717	1427
Myco5	SPG-1	carbapenem	63.64	SPG beta-lacatamase	112766	114193	1427
Myco2a	SPG-1	carbapenem	63.64	SPG beta-lacatamase	1725348	1726775	1427
Myco2b	SPG-1	carbapenem	63.64	SPG beta-lacatamase	1724708	1726135	1427
Myco7	SPG-1	carbapenem	63.64	SPG beta-lacatamase	296683	298110	1427
Myco3a	SMB-1	carbapenem; cephalosporin; penam	61.54	SMB beta-lactamase	2203282	2204310	1028
Myco3b	SMB-1	carbapenem; cephalosporin; penam	61.54	SMB beta-lactamase	2203284	2204312	1028
Myco6	SMB-1	carbapenem; cephalosporin; penam	61.54	SMB beta-lactamase	1949218	1950246	1028
Myco4	SMB-1	carbapenem; cephalosporin; penam	61.54	SMB beta-lactamase	2036627	2037655	1028
Myco1	SMB-1	carbapenem; cephalosporin; penam	61.54	SMB beta-lactamase	1835430	1836458	1028
Myco5	SMB-1	carbapenem; cephalosporin; penam	61.54	SMB beta-lactamase	55900	56928	1028
Myco2a	SMB-1	carbapenem; cephalosporin; penam	61.54	SMB beta-lactamase	2322395	2323423	1028
Myco2b	SMB-1	carbapenem; cephalosporin; penam	61.54	SMB beta-lactamase	2321755	2322783	1028
Myco7	SMB-1	carbapenem; cephalosporin; penam	61.54	SMB beta-lactamase	944490	945518	1028
Myco1	SHV-15	carbapenem; penam; cephalosporin	66.67	SHV beta-lactamase	369439	369903	464
Myco3a	SHV-122	carbapenem; penam; cephalosporin	45.45	SHV beta-lactamase	1837336	1838154	818
Myco3b	SHV-122	carbapenem; penam; cephalosporin	45.45	SHV beta-lactamase	1837338	1838156	818
Myco6	RSA-2	carbapenem; cephalosporin	53.33	RSA beta-lactamase	128278	128496	218
Myco1	RSA-2	carbapenem; cephalosporin	46.15	RSA beta-lactamase	3354675	3356084	1409
Myco5	RSA-2	carbapenem; cephalosporin	72.73	RSA beta-lactamase	52670	52753	83
Myco5	RSA-2	carbapenem; cephalosporin	72.73	RSA beta-lactamase	1	84	83
Myco2a	RSA-2	carbapenem; cephalosporin	46.15	RSA beta-lactamase	736932	738341	1409
Myco2b	RSA-2	carbapenem; cephalosporin	46.15	RSA beta-lactamase	736932	738341	1409
Myco4	Pseudomonas aeruginosa CpxR	sulfonamide antibiotic; penem; tetracycline antibiotic; aminocoumarin antibiotic; cephalosporin; macrolide antibiotic; carbapenem; cephamycin; aminoglycoside antibiotic; peptide antibiotic; diaminopyrimidine antibiotic; penam; monobactam; fluoroquinolone antibiotic; phenicol antibiotic	52.38	resistance-nodulation-cell division (RND) antibiotic efflux pump	439664	439768	104
Myco6	PER-2	penam; penem; carbapenem; cephalosporin; monobactam	50	PER beta-lactamase	1244507	1245340	833
Myco4	PER-2	penam; penem; carbapenem; cephalosporin; monobactam	50	PER beta-lactamase	58004	58837	833
Myco1	PER-2	penam; penem; carbapenem; cephalosporin; monobactam	50	PER beta-lactamase	3843809	3844642	833
Myco5	PER-2	penam; penem; carbapenem; cephalosporin; monobactam	50	PER beta-lactamase	119301	120134	833
Myco2a	PER-2	penam; penem; carbapenem; cephalosporin; monobactam	50	PER beta-lactamase	240171	241004	833
Myco2b	PER-2	penam; penem; carbapenem; cephalosporin; monobactam	50	PER beta-lactamase	240170	241003	833
Myco7	PER-2	penam; penem; carbapenem; cephalosporin; monobactam	50	PER beta-lactamase	3898849	3899682	833
Myco3a	OprM	sulfonamide antibiotic; penem; tetracycline antibiotic; aminocoumarin antibiotic; cephalosporin; macrolide antibiotic; carbapenem; cephamycin; peptide antibiotic; acridine dye; diaminopyrimidine antibiotic; penam; aminoglycoside antibiotic; phenicol antibiotic; monobactam; fluoroquinolone antibiotic	48.39	resistance-nodulation-cell division (RND) antibiotic efflux pump	4492158	4493168	1010
Myco3b	OprM	sulfonamide antibiotic; penem; tetracycline antibiotic; aminocoumarin antibiotic; cephalosporin; macrolide antibiotic; carbapenem; cephamycin; peptide antibiotic; acridine dye; diaminopyrimidine antibiotic; penam; aminoglycoside antibiotic; phenicol antibiotic; monobactam; fluoroquinolone antibiotic	48.39	resistance-nodulation-cell division (RND) antibiotic efflux pump	4492183	4493193	1010
Myco4	OprA	macrolide antibiotic; carbapenem; tetracycline antibiotic; aminoglycoside antibiotic; fluoroquinolone antibiotic	46.15	resistance-nodulation-cell division (RND) antibiotic efflux pump	295295	296131	836
Myco2a	OprA	macrolide antibiotic; carbapenem; tetracycline antibiotic; aminoglycoside antibiotic; fluoroquinolone antibiotic	46.15	resistance-nodulation-cell division (RND) antibiotic efflux pump	1051855	1052691	836
Myco2b	OprA	macrolide antibiotic; carbapenem; tetracycline antibiotic; aminoglycoside antibiotic; fluoroquinolone antibiotic	46.15	resistance-nodulation-cell division (RND) antibiotic efflux pump	1051855	1052691	836
Myco7	OprA	macrolide antibiotic; carbapenem; tetracycline antibiotic; aminoglycoside antibiotic; fluoroquinolone antibiotic	46.15	resistance-nodulation-cell division (RND) antibiotic efflux pump	4659424	4660260	836
Myco3a	NmcR	penam; cephalosporin; cephamycin; carbapenem	46.43	NmcA beta-lactamase	4785647	4786651	1004
Myco3b	NmcR	penam; cephalosporin; cephamycin; carbapenem	46.43	NmcA beta-lactamase	4785544	4786548	1004
Myco6	NmcR	penam; cephalosporin; cephamycin; carbapenem	46.43	NmcA beta-lactamase	1808571	1809575	1004
Myco4	NmcR	penam; cephalosporin; cephamycin; carbapenem	48.28	NmcA beta-lactamase	281253	282065	812
Myco4	NmcR	penam; cephalosporin; cephamycin; carbapenem	46.43	NmcA beta-lactamase	256954	257958	1004
Myco1	NmcR	penam; cephalosporin; cephamycin; carbapenem	46.43	NmcA beta-lactamase	4456634	4457638	1004
Myco1	NmcR	penam; cephalosporin; cephamycin; carbapenem	48.28	NmcA beta-lactamase	3629707	3630519	812
Myco5	NmcR	penam; cephalosporin; cephamycin; carbapenem	46.43	NmcA beta-lactamase	128638	129642	1004
Myco5	NmcR	penam; cephalosporin; cephamycin; carbapenem	48.28	NmcA beta-lactamase	209049	209861	812
Myco2a	NmcR	penam; cephalosporin; cephamycin; carbapenem	46.43	NmcA beta-lactamase	321882	322886	1004
Myco2a	NmcR	penam; cephalosporin; cephamycin; carbapenem	48.28	NmcA beta-lactamase	463398	464210	812
Myco2b	NmcR	penam; cephalosporin; cephamycin; carbapenem	46.43	NmcA beta-lactamase	4716428	4717432	1004
Myco2b	NmcR	penam; cephalosporin; cephamycin; carbapenem	48.28	NmcA beta-lactamase	463398	464210	812
Myco7	NmcR	penam; cephalosporin; cephamycin; carbapenem	46.43	NmcA beta-lactamase	3330656	3331660	1004
Myco7	NmcR	penam; cephalosporin; cephamycin; carbapenem	48.28	NmcA beta-lactamase	4124945	4125757	812
Myco3a	NDM-10	penam; carbapenem; cephalosporin; cephamycin	52.63	NDM beta-lactamase	3074199	3075740	1541
Myco3b	NDM-10	penam; carbapenem; cephalosporin; cephamycin	52.63	NDM beta-lactamase	3074222	3075763	1541
Myco6	NDM-10	penam; carbapenem; cephalosporin; cephamycin	52.63	NDM beta-lactamase	12351	13892	1541
Myco1	NDM-10	penam; carbapenem; cephalosporin; cephamycin	52.63	NDM beta-lactamase	2698647	2700188	1541
Myco2a	NDM-10	penam; carbapenem; cephalosporin; cephamycin	52.63	NDM beta-lactamase	1453670	1455211	1541
Myco2b	NDM-10	penam; carbapenem; cephalosporin; cephamycin	52.63	NDM beta-lactamase	1453030	1454571	1541
Myco3a	nalC	sulfonamide antibiotic; penem; tetracycline antibiotic; aminocoumarin antibiotic; cephalosporin; macrolide antibiotic; carbapenem; cephamycin; peptide antibiotic; diaminopyrimidine antibiotic; penam; monobactam; fluoroquinolone antibiotic; phenicol antibiotic	46.94	resistance-nodulation-cell division (RND) antibiotic efflux pump	4777049	4777630	581
Myco3b	nalC	sulfonamide antibiotic; penem; tetracycline antibiotic; aminocoumarin antibiotic; cephalosporin; macrolide antibiotic; carbapenem; cephamycin; peptide antibiotic; diaminopyrimidine antibiotic; penam; monobactam; fluoroquinolone antibiotic; phenicol antibiotic	46.94	resistance-nodulation-cell division (RND) antibiotic efflux pump	4776946	4777527	581
Myco6	nalC	sulfonamide antibiotic; penem; tetracycline antibiotic; aminocoumarin antibiotic; cephalosporin; macrolide antibiotic; carbapenem; cephamycin; peptide antibiotic; diaminopyrimidine antibiotic; penam; monobactam; fluoroquinolone antibiotic; phenicol antibiotic	45.45	resistance-nodulation-cell division (RND) antibiotic efflux pump	2063674	2064117	443
Myco6	nalC	sulfonamide antibiotic; penem; tetracycline antibiotic; aminocoumarin antibiotic; cephalosporin; macrolide antibiotic; carbapenem; cephamycin; peptide antibiotic; diaminopyrimidine antibiotic; penam; monobactam; fluoroquinolone antibiotic; phenicol antibiotic	46.94	resistance-nodulation-cell division (RND) antibiotic efflux pump	1803080	1803661	581
Myco1	nalC	sulfonamide antibiotic; penem; tetracycline antibiotic; aminocoumarin antibiotic; cephalosporin; macrolide antibiotic; carbapenem; cephamycin; peptide antibiotic; diaminopyrimidine antibiotic; penam; monobactam; fluoroquinolone antibiotic; phenicol antibiotic	46.94	resistance-nodulation-cell division (RND) antibiotic efflux pump	4451143	4451724	581
Myco1	nalC	sulfonamide antibiotic; penem; tetracycline antibiotic; aminocoumarin antibiotic; cephalosporin; macrolide antibiotic; carbapenem; cephamycin; peptide antibiotic; diaminopyrimidine antibiotic; penam; monobactam; fluoroquinolone antibiotic; phenicol antibiotic	45.45	resistance-nodulation-cell division (RND) antibiotic efflux pump	1943221	1943664	443
Myco5	nalC	sulfonamide antibiotic; penem; tetracycline antibiotic; aminocoumarin antibiotic; cephalosporin; macrolide antibiotic; carbapenem; cephamycin; peptide antibiotic; diaminopyrimidine antibiotic; penam; monobactam; fluoroquinolone antibiotic; phenicol antibiotic	46.94	resistance-nodulation-cell division (RND) antibiotic efflux pump	123146	123727	581
Myco7	nalC	sulfonamide antibiotic; penem; tetracycline antibiotic; aminocoumarin antibiotic; cephalosporin; macrolide antibiotic; carbapenem; cephamycin; peptide antibiotic; diaminopyrimidine antibiotic; penam; monobactam; fluoroquinolone antibiotic; phenicol antibiotic	45.45	resistance-nodulation-cell division (RND) antibiotic efflux pump	830636	831079	443
Myco7	nalC	sulfonamide antibiotic; penem; tetracycline antibiotic; aminocoumarin antibiotic; cephalosporin; macrolide antibiotic; carbapenem; cephamycin; peptide antibiotic; diaminopyrimidine antibiotic; penam; monobactam; fluoroquinolone antibiotic; phenicol antibiotic	46.94	resistance-nodulation-cell division (RND) antibiotic efflux pump	3336569	3337150	581
Myco3a	MUS-2	carbapenem	46.88	MUS beta-lactamase	3902496	3902915	419
Myco3b	MUS-2	carbapenem	46.88	MUS beta-lactamase	3902519	3902938	419
Myco6	MUS-2	carbapenem	46.88	MUS beta-lactamase	856214	856633	419
Myco4	MUS-2	carbapenem	46.88	MUS beta-lactamase	393835	394254	419
Myco1	MUS-2	carbapenem	53.85	MUS beta-lactamase	424868	425332	464
Myco1	MUS-2	carbapenem	46.88	MUS beta-lactamase	3516637	3517056	419
Myco5	MUS-2	carbapenem	46.88	MUS beta-lactamase	322435	322854	419
Myco2a	MUS-2	carbapenem	46.88	MUS beta-lactamase	575980	576399	419
Myco2b	MUS-2	carbapenem	46.88	MUS beta-lactamase	575980	576399	419
Myco7	MUS-2	carbapenem	46.88	MUS beta-lactamase	4238441	4238860	419
Myco6	MexZ	tetracycline antibiotic; macrolide antibiotic; carbapenem; cephalosporin; aminoglycoside antibiotic; acridine dye; penam; cephamycin; fluoroquinolone antibiotic; phenicol antibiotic	45.28	resistance-nodulation-cell division (RND) antibiotic efflux pump	99944	100576	632
Myco4	MexZ	tetracycline antibiotic; macrolide antibiotic; carbapenem; cephalosporin; aminoglycoside antibiotic; acridine dye; penam; cephamycin; fluoroquinolone antibiotic; phenicol antibiotic	45.28	resistance-nodulation-cell division (RND) antibiotic efflux pump	89095	89727	632
Myco1	MexZ	tetracycline antibiotic; macrolide antibiotic; carbapenem; cephalosporin; aminoglycoside antibiotic; acridine dye; penam; cephamycin; fluoroquinolone antibiotic; phenicol antibiotic	47.5	resistance-nodulation-cell division (RND) antibiotic efflux pump	1949081	1949710	629
Myco1	MexZ	tetracycline antibiotic; macrolide antibiotic; carbapenem; cephalosporin; aminoglycoside antibiotic; acridine dye; penam; cephamycin; fluoroquinolone antibiotic; phenicol antibiotic	45.28	resistance-nodulation-cell division (RND) antibiotic efflux pump	4825766	4826398	632
Myco5	MexZ	tetracycline antibiotic; macrolide antibiotic; carbapenem; cephalosporin; aminoglycoside antibiotic; acridine dye; penam; cephamycin; fluoroquinolone antibiotic; phenicol antibiotic	47.5	resistance-nodulation-cell division (RND) antibiotic efflux pump	35462	36091	629
Myco5	MexZ	tetracycline antibiotic; macrolide antibiotic; carbapenem; cephalosporin; aminoglycoside antibiotic; acridine dye; penam; cephamycin; fluoroquinolone antibiotic; phenicol antibiotic	45.28	resistance-nodulation-cell division (RND) antibiotic efflux pump	83828	84460	632
Myco2a	MexZ	tetracycline antibiotic; macrolide antibiotic; carbapenem; cephalosporin; aminoglycoside antibiotic; acridine dye; penam; cephamycin; fluoroquinolone antibiotic; phenicol antibiotic	45.28	resistance-nodulation-cell division (RND) antibiotic efflux pump	86892	87524	632
Myco2b	MexZ	tetracycline antibiotic; macrolide antibiotic; carbapenem; cephalosporin; aminoglycoside antibiotic; acridine dye; penam; cephamycin; fluoroquinolone antibiotic; phenicol antibiotic	45.28	resistance-nodulation-cell division (RND) antibiotic efflux pump	4335671	4336303	632
Myco7	MexZ	tetracycline antibiotic; macrolide antibiotic; carbapenem; cephalosporin; aminoglycoside antibiotic; acridine dye; penam; cephamycin; fluoroquinolone antibiotic; phenicol antibiotic	45.28	resistance-nodulation-cell division (RND) antibiotic efflux pump	2922896	2923528	632
Myco7	MexZ	tetracycline antibiotic; macrolide antibiotic; carbapenem; cephalosporin; aminoglycoside antibiotic; acridine dye; penam; cephamycin; fluoroquinolone antibiotic; phenicol antibiotic	47.5	resistance-nodulation-cell division (RND) antibiotic efflux pump	824582	825211	629
Myco3a	mexY	tetracycline antibiotic; macrolide antibiotic; carbapenem; cephalosporin; aminoglycoside antibiotic; acridine dye; penam; cephamycin; fluoroquinolone antibiotic; phenicol antibiotic	45.83	resistance-nodulation-cell division (RND) antibiotic efflux pump	1994657	1994878	221
Myco3b	mexY	tetracycline antibiotic; macrolide antibiotic; carbapenem; cephalosporin; aminoglycoside antibiotic; acridine dye; penam; cephamycin; fluoroquinolone antibiotic; phenicol antibiotic	45.83	resistance-nodulation-cell division (RND) antibiotic efflux pump	1994659	1994880	221
Myco6	mexY	tetracycline antibiotic; macrolide antibiotic; carbapenem; cephalosporin; aminoglycoside antibiotic; acridine dye; penam; cephamycin; fluoroquinolone antibiotic; phenicol antibiotic	57.14	resistance-nodulation-cell division (RND) antibiotic efflux pump	1073129	1073680	551
Myco6	mexY	tetracycline antibiotic; macrolide antibiotic; carbapenem; cephalosporin; aminoglycoside antibiotic; acridine dye; penam; cephamycin; fluoroquinolone antibiotic; phenicol antibiotic	45.83	resistance-nodulation-cell division (RND) antibiotic efflux pump	1802383	1802604	221
Myco4	mexY	tetracycline antibiotic; macrolide antibiotic; carbapenem; cephalosporin; aminoglycoside antibiotic; acridine dye; penam; cephamycin; fluoroquinolone antibiotic; phenicol antibiotic	47.37	resistance-nodulation-cell division (RND) antibiotic efflux pump	347347	347628	281
Myco4	mexY	tetracycline antibiotic; macrolide antibiotic; carbapenem; cephalosporin; aminoglycoside antibiotic; acridine dye; penam; cephamycin; fluoroquinolone antibiotic; phenicol antibiotic	45.83	resistance-nodulation-cell division (RND) antibiotic efflux pump	1837633	1837854	221
Myco1	mexY	tetracycline antibiotic; macrolide antibiotic; carbapenem; cephalosporin; aminoglycoside antibiotic; acridine dye; penam; cephamycin; fluoroquinolone antibiotic; phenicol antibiotic	45.83	resistance-nodulation-cell division (RND) antibiotic efflux pump	1679452	1679673	221
Myco5	mexY	tetracycline antibiotic; macrolide antibiotic; carbapenem; cephalosporin; aminoglycoside antibiotic; acridine dye; penam; cephamycin; fluoroquinolone antibiotic; phenicol antibiotic	45.83	resistance-nodulation-cell division (RND) antibiotic efflux pump	210844	211065	221
Myco5	mexY	tetracycline antibiotic; macrolide antibiotic; carbapenem; cephalosporin; aminoglycoside antibiotic; acridine dye; penam; cephamycin; fluoroquinolone antibiotic; phenicol antibiotic	50	resistance-nodulation-cell division (RND) antibiotic efflux pump	91698	91973	275
Myco2a	mexY	tetracycline antibiotic; macrolide antibiotic; carbapenem; cephalosporin; aminoglycoside antibiotic; acridine dye; penam; cephamycin; fluoroquinolone antibiotic; phenicol antibiotic	45.83	resistance-nodulation-cell division (RND) antibiotic efflux pump	2522196	2522417	221
Myco2b	mexY	tetracycline antibiotic; macrolide antibiotic; carbapenem; cephalosporin; aminoglycoside antibiotic; acridine dye; penam; cephamycin; fluoroquinolone antibiotic; phenicol antibiotic	45.83	resistance-nodulation-cell division (RND) antibiotic efflux pump	2521556	2521777	221
Myco7	mexY	tetracycline antibiotic; macrolide antibiotic; carbapenem; cephalosporin; aminoglycoside antibiotic; acridine dye; penam; cephamycin; fluoroquinolone antibiotic; phenicol antibiotic	45.83	resistance-nodulation-cell division (RND) antibiotic efflux pump	1153701	1153922	221
Myco3a	mexX	tetracycline antibiotic; macrolide antibiotic; carbapenem; cephalosporin; aminoglycoside antibiotic; acridine dye; penam; cephamycin; fluoroquinolone antibiotic; phenicol antibiotic	47.83	resistance-nodulation-cell division (RND) antibiotic efflux pump	552570	553844	1274
Myco3b	mexX	tetracycline antibiotic; macrolide antibiotic; carbapenem; cephalosporin; aminoglycoside antibiotic; acridine dye; penam; cephamycin; fluoroquinolone antibiotic; phenicol antibiotic	47.83	resistance-nodulation-cell division (RND) antibiotic efflux pump	552573	553847	1274
Myco6	mexX	tetracycline antibiotic; macrolide antibiotic; carbapenem; cephalosporin; aminoglycoside antibiotic; acridine dye; penam; cephamycin; fluoroquinolone antibiotic; phenicol antibiotic	47.83	resistance-nodulation-cell division (RND) antibiotic efflux pump	561717	562991	1274
Myco4	mexX	tetracycline antibiotic; macrolide antibiotic; carbapenem; cephalosporin; aminoglycoside antibiotic; acridine dye; penam; cephamycin; fluoroquinolone antibiotic; phenicol antibiotic	47.83	resistance-nodulation-cell division (RND) antibiotic efflux pump	518981	520255	1274
Myco1	mexX	tetracycline antibiotic; macrolide antibiotic; carbapenem; cephalosporin; aminoglycoside antibiotic; acridine dye; penam; cephamycin; fluoroquinolone antibiotic; phenicol antibiotic	47.83	resistance-nodulation-cell division (RND) antibiotic efflux pump	324895	326169	1274
Myco5	mexX	tetracycline antibiotic; macrolide antibiotic; carbapenem; cephalosporin; aminoglycoside antibiotic; acridine dye; penam; cephamycin; fluoroquinolone antibiotic; phenicol antibiotic	47.83	resistance-nodulation-cell division (RND) antibiotic efflux pump	18387	19661	1274
Myco2a	mexX	tetracycline antibiotic; macrolide antibiotic; carbapenem; cephalosporin; aminoglycoside antibiotic; acridine dye; penam; cephamycin; fluoroquinolone antibiotic; phenicol antibiotic	47.83	resistance-nodulation-cell division (RND) antibiotic efflux pump	486579	487853	1274
Myco2b	mexX	tetracycline antibiotic; macrolide antibiotic; carbapenem; cephalosporin; aminoglycoside antibiotic; acridine dye; penam; cephamycin; fluoroquinolone antibiotic; phenicol antibiotic	47.83	resistance-nodulation-cell division (RND) antibiotic efflux pump	3935338	3936612	1274
Myco7	mexX	tetracycline antibiotic; macrolide antibiotic; carbapenem; cephalosporin; aminoglycoside antibiotic; acridine dye; penam; cephamycin; fluoroquinolone antibiotic; phenicol antibiotic	47.83	resistance-nodulation-cell division (RND) antibiotic efflux pump	2509928	2511202	1274
Myco3a	MexR	sulfonamide antibiotic; penem; tetracycline antibiotic; aminocoumarin antibiotic; cephalosporin; macrolide antibiotic; carbapenem; cephamycin; peptide antibiotic; diaminopyrimidine antibiotic; penam; monobactam; fluoroquinolone antibiotic; phenicol antibiotic	50	resistance-nodulation-cell division (RND) antibiotic efflux pump	3422364	3423368	1004
Myco3b	MexR	sulfonamide antibiotic; penem; tetracycline antibiotic; aminocoumarin antibiotic; cephalosporin; macrolide antibiotic; carbapenem; cephamycin; peptide antibiotic; diaminopyrimidine antibiotic; penam; monobactam; fluoroquinolone antibiotic; phenicol antibiotic	50	resistance-nodulation-cell division (RND) antibiotic efflux pump	3422387	3423391	1004
Myco6	MexR	sulfonamide antibiotic; penem; tetracycline antibiotic; aminocoumarin antibiotic; cephalosporin; macrolide antibiotic; carbapenem; cephamycin; peptide antibiotic; diaminopyrimidine antibiotic; penam; monobactam; fluoroquinolone antibiotic; phenicol antibiotic	54.17	resistance-nodulation-cell division (RND) antibiotic efflux pump	374450	375454	1004
Myco4	MexR	sulfonamide antibiotic; penem; tetracycline antibiotic; aminocoumarin antibiotic; cephalosporin; macrolide antibiotic; carbapenem; cephamycin; peptide antibiotic; diaminopyrimidine antibiotic; penam; monobactam; fluoroquinolone antibiotic; phenicol antibiotic	54.17	resistance-nodulation-cell division (RND) antibiotic efflux pump	237409	238344	935
Myco1	MexR	sulfonamide antibiotic; penem; tetracycline antibiotic; aminocoumarin antibiotic; cephalosporin; macrolide antibiotic; carbapenem; cephamycin; peptide antibiotic; diaminopyrimidine antibiotic; penam; monobactam; fluoroquinolone antibiotic; phenicol antibiotic	54.17	resistance-nodulation-cell division (RND) antibiotic efflux pump	3045987	3046991	1004
Myco5	MexR	sulfonamide antibiotic; penem; tetracycline antibiotic; aminocoumarin antibiotic; cephalosporin; macrolide antibiotic; carbapenem; cephamycin; peptide antibiotic; diaminopyrimidine antibiotic; penam; monobactam; fluoroquinolone antibiotic; phenicol antibiotic	54.17	resistance-nodulation-cell division (RND) antibiotic efflux pump	103303	104238	935
Myco2a	MexR	sulfonamide antibiotic; penem; tetracycline antibiotic; aminocoumarin antibiotic; cephalosporin; macrolide antibiotic; carbapenem; cephamycin; peptide antibiotic; diaminopyrimidine antibiotic; penam; monobactam; fluoroquinolone antibiotic; phenicol antibiotic	54.17	resistance-nodulation-cell division (RND) antibiotic efflux pump	1109573	1110577	1004
Myco2b	MexR	sulfonamide antibiotic; penem; tetracycline antibiotic; aminocoumarin antibiotic; cephalosporin; macrolide antibiotic; carbapenem; cephamycin; peptide antibiotic; diaminopyrimidine antibiotic; penam; monobactam; fluoroquinolone antibiotic; phenicol antibiotic	54.17	resistance-nodulation-cell division (RND) antibiotic efflux pump	1108942	1109946	1004
Myco7	MexR	sulfonamide antibiotic; penem; tetracycline antibiotic; aminocoumarin antibiotic; cephalosporin; macrolide antibiotic; carbapenem; cephamycin; peptide antibiotic; diaminopyrimidine antibiotic; penam; monobactam; fluoroquinolone antibiotic; phenicol antibiotic	54.17	resistance-nodulation-cell division (RND) antibiotic efflux pump	4716524	4717459	935
Myco3a	mexP	macrolide antibiotic; carbapenem; acridine dye; diaminopyrimidine antibiotic; tetracycline antibiotic; phenicol antibiotic	50	resistance-nodulation-cell division (RND) antibiotic efflux pump	4895570	4896577	1007
Myco3a	mexP	macrolide antibiotic; carbapenem; acridine dye; diaminopyrimidine antibiotic; tetracycline antibiotic; phenicol antibiotic	57.14	resistance-nodulation-cell division (RND) antibiotic efflux pump	1548348	1549541	1193
Myco3b	mexP	macrolide antibiotic; carbapenem; acridine dye; diaminopyrimidine antibiotic; tetracycline antibiotic; phenicol antibiotic	50	resistance-nodulation-cell division (RND) antibiotic efflux pump	4895467	4896474	1007
Myco3b	mexP	macrolide antibiotic; carbapenem; acridine dye; diaminopyrimidine antibiotic; tetracycline antibiotic; phenicol antibiotic	57.14	resistance-nodulation-cell division (RND) antibiotic efflux pump	1548350	1549543	1193
Myco6	mexP	macrolide antibiotic; carbapenem; acridine dye; diaminopyrimidine antibiotic; tetracycline antibiotic; phenicol antibiotic	50	resistance-nodulation-cell division (RND) antibiotic efflux pump	1859013	1860020	1007
Myco6	mexP	macrolide antibiotic; carbapenem; acridine dye; diaminopyrimidine antibiotic; tetracycline antibiotic; phenicol antibiotic	57.14	resistance-nodulation-cell division (RND) antibiotic efflux pump	1412594	1413787	1193
Myco4	mexP	macrolide antibiotic; carbapenem; acridine dye; diaminopyrimidine antibiotic; tetracycline antibiotic; phenicol antibiotic	50	resistance-nodulation-cell division (RND) antibiotic efflux pump	155778	156785	1007
Myco1	mexP	macrolide antibiotic; carbapenem; acridine dye; diaminopyrimidine antibiotic; tetracycline antibiotic; phenicol antibiotic	50	resistance-nodulation-cell division (RND) antibiotic efflux pump	4557809	4558816	1007
Myco5	mexP	macrolide antibiotic; carbapenem; acridine dye; diaminopyrimidine antibiotic; tetracycline antibiotic; phenicol antibiotic	50	resistance-nodulation-cell division (RND) antibiotic efflux pump	27594	28601	1007
Myco2a	mexP	macrolide antibiotic; carbapenem; acridine dye; diaminopyrimidine antibiotic; tetracycline antibiotic; phenicol antibiotic	57.89	resistance-nodulation-cell division (RND) antibiotic efflux pump	128674	128976	302
Myco2a	mexP	macrolide antibiotic; carbapenem; acridine dye; diaminopyrimidine antibiotic; tetracycline antibiotic; phenicol antibiotic	50	resistance-nodulation-cell division (RND) antibiotic efflux pump	423055	424062	1007
Myco2a	mexP	macrolide antibiotic; carbapenem; acridine dye; diaminopyrimidine antibiotic; tetracycline antibiotic; phenicol antibiotic	54.55	resistance-nodulation-cell division (RND) antibiotic efflux pump	3492675	3493196	521
Myco2b	mexP	macrolide antibiotic; carbapenem; acridine dye; diaminopyrimidine antibiotic; tetracycline antibiotic; phenicol antibiotic	57.89	resistance-nodulation-cell division (RND) antibiotic efflux pump	4910338	4910640	302
Myco2b	mexP	macrolide antibiotic; carbapenem; acridine dye; diaminopyrimidine antibiotic; tetracycline antibiotic; phenicol antibiotic	54.55	resistance-nodulation-cell division (RND) antibiotic efflux pump	3492043	3492564	521
Myco2b	mexP	macrolide antibiotic; carbapenem; acridine dye; diaminopyrimidine antibiotic; tetracycline antibiotic; phenicol antibiotic	50	resistance-nodulation-cell division (RND) antibiotic efflux pump	4615252	4616259	1007
Myco7	mexP	macrolide antibiotic; carbapenem; acridine dye; diaminopyrimidine antibiotic; tetracycline antibiotic; phenicol antibiotic	50	resistance-nodulation-cell division (RND) antibiotic efflux pump	3227753	3228760	1007
Myco3a	MexB	sulfonamide antibiotic; penem; tetracycline antibiotic; aminocoumarin antibiotic; cephalosporin; macrolide antibiotic; carbapenem; cephamycin; peptide antibiotic; diaminopyrimidine antibiotic; penam; phenicol antibiotic; monobactam; fluoroquinolone antibiotic	48.28	resistance-nodulation-cell division (RND) antibiotic efflux pump	371592	371891	299
Myco3a	MexB	sulfonamide antibiotic; penem; tetracycline antibiotic; aminocoumarin antibiotic; cephalosporin; macrolide antibiotic; carbapenem; cephamycin; peptide antibiotic; diaminopyrimidine antibiotic; penam; phenicol antibiotic; monobactam; fluoroquinolone antibiotic	47.83	resistance-nodulation-cell division (RND) antibiotic efflux pump	2902661	2903161	500
Myco3a	MexB	sulfonamide antibiotic; penem; tetracycline antibiotic; aminocoumarin antibiotic; cephalosporin; macrolide antibiotic; carbapenem; cephamycin; peptide antibiotic; diaminopyrimidine antibiotic; penam; phenicol antibiotic; monobactam; fluoroquinolone antibiotic	48	resistance-nodulation-cell division (RND) antibiotic efflux pump	2960931	2962058	1127
Myco3b	MexB	sulfonamide antibiotic; penem; tetracycline antibiotic; aminocoumarin antibiotic; cephalosporin; macrolide antibiotic; carbapenem; cephamycin; peptide antibiotic; diaminopyrimidine antibiotic; penam; phenicol antibiotic; monobactam; fluoroquinolone antibiotic	48.28	resistance-nodulation-cell division (RND) antibiotic efflux pump	371592	371891	299
Myco3b	MexB	sulfonamide antibiotic; penem; tetracycline antibiotic; aminocoumarin antibiotic; cephalosporin; macrolide antibiotic; carbapenem; cephamycin; peptide antibiotic; diaminopyrimidine antibiotic; penam; phenicol antibiotic; monobactam; fluoroquinolone antibiotic	48	resistance-nodulation-cell division (RND) antibiotic efflux pump	2960954	2962081	1127
Myco3b	MexB	sulfonamide antibiotic; penem; tetracycline antibiotic; aminocoumarin antibiotic; cephalosporin; macrolide antibiotic; carbapenem; cephamycin; peptide antibiotic; diaminopyrimidine antibiotic; penam; phenicol antibiotic; monobactam; fluoroquinolone antibiotic	47.83	resistance-nodulation-cell division (RND) antibiotic efflux pump	2902684	2903184	500
Myco6	MexB	sulfonamide antibiotic; penem; tetracycline antibiotic; aminocoumarin antibiotic; cephalosporin; macrolide antibiotic; carbapenem; cephamycin; peptide antibiotic; diaminopyrimidine antibiotic; penam; phenicol antibiotic; monobactam; fluoroquinolone antibiotic	48	resistance-nodulation-cell division (RND) antibiotic efflux pump	2724741	2725868	1127
Myco6	MexB	sulfonamide antibiotic; penem; tetracycline antibiotic; aminocoumarin antibiotic; cephalosporin; macrolide antibiotic; carbapenem; cephamycin; peptide antibiotic; diaminopyrimidine antibiotic; penam; phenicol antibiotic; monobactam; fluoroquinolone antibiotic	47.83	resistance-nodulation-cell division (RND) antibiotic efflux pump	2664180	2664680	500
Myco6	MexB	sulfonamide antibiotic; penem; tetracycline antibiotic; aminocoumarin antibiotic; cephalosporin; macrolide antibiotic; carbapenem; cephamycin; peptide antibiotic; diaminopyrimidine antibiotic; penam; phenicol antibiotic; monobactam; fluoroquinolone antibiotic	56.52	resistance-nodulation-cell division (RND) antibiotic efflux pump	1941864	1942385	521
Myco6	MexB	sulfonamide antibiotic; penem; tetracycline antibiotic; aminocoumarin antibiotic; cephalosporin; macrolide antibiotic; carbapenem; cephamycin; peptide antibiotic; diaminopyrimidine antibiotic; penam; phenicol antibiotic; monobactam; fluoroquinolone antibiotic	48.28	resistance-nodulation-cell division (RND) antibiotic efflux pump	361934	362233	299
Myco4	MexB	sulfonamide antibiotic; penem; tetracycline antibiotic; aminocoumarin antibiotic; cephalosporin; macrolide antibiotic; carbapenem; cephamycin; peptide antibiotic; diaminopyrimidine antibiotic; penam; phenicol antibiotic; monobactam; fluoroquinolone antibiotic	48	resistance-nodulation-cell division (RND) antibiotic efflux pump	2794679	2795806	1127
Myco4	MexB	sulfonamide antibiotic; penem; tetracycline antibiotic; aminocoumarin antibiotic; cephalosporin; macrolide antibiotic; carbapenem; cephamycin; peptide antibiotic; diaminopyrimidine antibiotic; penam; phenicol antibiotic; monobactam; fluoroquinolone antibiotic	47.83	resistance-nodulation-cell division (RND) antibiotic efflux pump	2734255	2734755	500
Myco4	MexB	sulfonamide antibiotic; penem; tetracycline antibiotic; aminocoumarin antibiotic; cephalosporin; macrolide antibiotic; carbapenem; cephamycin; peptide antibiotic; diaminopyrimidine antibiotic; penam; phenicol antibiotic; monobactam; fluoroquinolone antibiotic	48.28	resistance-nodulation-cell division (RND) antibiotic efflux pump	307341	307640	299
Myco1	MexB	sulfonamide antibiotic; penem; tetracycline antibiotic; aminocoumarin antibiotic; cephalosporin; macrolide antibiotic; carbapenem; cephamycin; peptide antibiotic; diaminopyrimidine antibiotic; penam; phenicol antibiotic; monobactam; fluoroquinolone antibiotic	48	resistance-nodulation-cell division (RND) antibiotic efflux pump	2599716	2600843	1127
Myco1	MexB	sulfonamide antibiotic; penem; tetracycline antibiotic; aminocoumarin antibiotic; cephalosporin; macrolide antibiotic; carbapenem; cephamycin; peptide antibiotic; diaminopyrimidine antibiotic; penam; phenicol antibiotic; monobactam; fluoroquinolone antibiotic	47.83	resistance-nodulation-cell division (RND) antibiotic efflux pump	2539293	2539793	500
Myco1	MexB	sulfonamide antibiotic; penem; tetracycline antibiotic; aminocoumarin antibiotic; cephalosporin; macrolide antibiotic; carbapenem; cephamycin; peptide antibiotic; diaminopyrimidine antibiotic; penam; phenicol antibiotic; monobactam; fluoroquinolone antibiotic	48.28	resistance-nodulation-cell division (RND) antibiotic efflux pump	91265	91564	299
Myco5	MexB	sulfonamide antibiotic; penem; tetracycline antibiotic; aminocoumarin antibiotic; cephalosporin; macrolide antibiotic; carbapenem; cephamycin; peptide antibiotic; diaminopyrimidine antibiotic; penam; phenicol antibiotic; monobactam; fluoroquinolone antibiotic	48	resistance-nodulation-cell division (RND) antibiotic efflux pump	274212	275339	1127
Myco5	MexB	sulfonamide antibiotic; penem; tetracycline antibiotic; aminocoumarin antibiotic; cephalosporin; macrolide antibiotic; carbapenem; cephamycin; peptide antibiotic; diaminopyrimidine antibiotic; penam; phenicol antibiotic; monobactam; fluoroquinolone antibiotic	47.83	resistance-nodulation-cell division (RND) antibiotic efflux pump	213789	214289	500
Myco5	MexB	sulfonamide antibiotic; penem; tetracycline antibiotic; aminocoumarin antibiotic; cephalosporin; macrolide antibiotic; carbapenem; cephamycin; peptide antibiotic; diaminopyrimidine antibiotic; penam; phenicol antibiotic; monobactam; fluoroquinolone antibiotic	48.28	resistance-nodulation-cell division (RND) antibiotic efflux pump	296739	297038	299
Myco2a	MexB	sulfonamide antibiotic; penem; tetracycline antibiotic; aminocoumarin antibiotic; cephalosporin; macrolide antibiotic; carbapenem; cephamycin; peptide antibiotic; diaminopyrimidine antibiotic; penam; phenicol antibiotic; monobactam; fluoroquinolone antibiotic	47.83	resistance-nodulation-cell division (RND) antibiotic efflux pump	1625282	1625782	500
Myco2a	MexB	sulfonamide antibiotic; penem; tetracycline antibiotic; aminocoumarin antibiotic; cephalosporin; macrolide antibiotic; carbapenem; cephamycin; peptide antibiotic; diaminopyrimidine antibiotic; penam; phenicol antibiotic; monobactam; fluoroquinolone antibiotic	48.28	resistance-nodulation-cell division (RND) antibiotic efflux pump	305114	305413	299
Myco2a	MexB	sulfonamide antibiotic; penem; tetracycline antibiotic; aminocoumarin antibiotic; cephalosporin; macrolide antibiotic; carbapenem; cephamycin; peptide antibiotic; diaminopyrimidine antibiotic; penam; phenicol antibiotic; monobactam; fluoroquinolone antibiotic	48	resistance-nodulation-cell division (RND) antibiotic efflux pump	1564231	1565358	1127
Myco2b	MexB	sulfonamide antibiotic; penem; tetracycline antibiotic; aminocoumarin antibiotic; cephalosporin; macrolide antibiotic; carbapenem; cephamycin; peptide antibiotic; diaminopyrimidine antibiotic; penam; phenicol antibiotic; monobactam; fluoroquinolone antibiotic	48	resistance-nodulation-cell division (RND) antibiotic efflux pump	1563591	1564718	1127
Myco2b	MexB	sulfonamide antibiotic; penem; tetracycline antibiotic; aminocoumarin antibiotic; cephalosporin; macrolide antibiotic; carbapenem; cephamycin; peptide antibiotic; diaminopyrimidine antibiotic; penam; phenicol antibiotic; monobactam; fluoroquinolone antibiotic	48.28	resistance-nodulation-cell division (RND) antibiotic efflux pump	4117779	4118078	299
Myco2b	MexB	sulfonamide antibiotic; penem; tetracycline antibiotic; aminocoumarin antibiotic; cephalosporin; macrolide antibiotic; carbapenem; cephamycin; peptide antibiotic; diaminopyrimidine antibiotic; penam; phenicol antibiotic; monobactam; fluoroquinolone antibiotic	47.83	resistance-nodulation-cell division (RND) antibiotic efflux pump	1624642	1625142	500
Myco7	MexB	sulfonamide antibiotic; penem; tetracycline antibiotic; aminocoumarin antibiotic; cephalosporin; macrolide antibiotic; carbapenem; cephamycin; peptide antibiotic; diaminopyrimidine antibiotic; penam; phenicol antibiotic; monobactam; fluoroquinolone antibiotic	48.28	resistance-nodulation-cell division (RND) antibiotic efflux pump	2719084	2719383	299
Myco7	MexB	sulfonamide antibiotic; penem; tetracycline antibiotic; aminocoumarin antibiotic; cephalosporin; macrolide antibiotic; carbapenem; cephamycin; peptide antibiotic; diaminopyrimidine antibiotic; penam; phenicol antibiotic; monobactam; fluoroquinolone antibiotic	47.83	resistance-nodulation-cell division (RND) antibiotic efflux pump	206348	206848	500
Myco7	MexB	sulfonamide antibiotic; penem; tetracycline antibiotic; aminocoumarin antibiotic; cephalosporin; macrolide antibiotic; carbapenem; cephamycin; peptide antibiotic; diaminopyrimidine antibiotic; penam; phenicol antibiotic; monobactam; fluoroquinolone antibiotic	48	resistance-nodulation-cell division (RND) antibiotic efflux pump	139275	140402	1127
Myco4	MexA	sulfonamide antibiotic; penem; tetracycline antibiotic; aminocoumarin antibiotic; cephalosporin; macrolide antibiotic; carbapenem; cephamycin; peptide antibiotic; diaminopyrimidine antibiotic; penam; phenicol antibiotic; monobactam; fluoroquinolone antibiotic	47.5	resistance-nodulation-cell division (RND) antibiotic efflux pump	438857	439606	749
Myco5	MexA	sulfonamide antibiotic; penem; tetracycline antibiotic; aminocoumarin antibiotic; cephalosporin; macrolide antibiotic; carbapenem; cephamycin; peptide antibiotic; diaminopyrimidine antibiotic; penam; phenicol antibiotic; monobactam; fluoroquinolone antibiotic	47.5	resistance-nodulation-cell division (RND) antibiotic efflux pump	367458	368207	749
Myco7	MexA	sulfonamide antibiotic; penem; tetracycline antibiotic; aminocoumarin antibiotic; cephalosporin; macrolide antibiotic; carbapenem; cephamycin; peptide antibiotic; diaminopyrimidine antibiotic; penam; phenicol antibiotic; monobactam; fluoroquinolone antibiotic	47.5	resistance-nodulation-cell division (RND) antibiotic efflux pump	4283472	4284221	749
Myco3a	mecD	carbapenem; cephalosporin; monobactam; penam; cephamycin	55.56	methicillin resistant PBP2	3778760	3779653	893
Myco3a	mecD	carbapenem; cephalosporin; monobactam; penam; cephamycin	63.64	methicillin resistant PBP2	778867	779040	173
Myco3b	mecD	carbapenem; cephalosporin; monobactam; penam; cephamycin	63.64	methicillin resistant PBP2	778870	779043	173
Myco3b	mecD	carbapenem; cephalosporin; monobactam; penam; cephamycin	55.56	methicillin resistant PBP2	3778783	3779676	893
Myco6	mecD	carbapenem; cephalosporin; monobactam; penam; cephamycin	63.64	methicillin resistant PBP2	785949	786122	173
Myco4	mecD	carbapenem; cephalosporin; monobactam; penam; cephamycin	63.64	methicillin resistant PBP2	742610	742783	173
Myco1	mecD	carbapenem; cephalosporin; monobactam; penam; cephamycin	63.64	methicillin resistant PBP2	592279	592452	173
Myco5	mecD	carbapenem; cephalosporin; monobactam; penam; cephamycin	63.64	methicillin resistant PBP2	58782	58955	173
Myco2a	mecD	carbapenem; cephalosporin; monobactam; penam; cephamycin	63.64	methicillin resistant PBP2	710209	710382	173
Myco2b	mecD	carbapenem; cephalosporin; monobactam; penam; cephamycin	63.64	methicillin resistant PBP2	3712809	3712982	173
Myco7	mecD	carbapenem; cephalosporin; monobactam; penam; cephamycin	63.64	methicillin resistant PBP2	2262311	2262484	173
Myco7	mecD	carbapenem; cephalosporin; monobactam; penam; cephamycin	55.56	methicillin resistant PBP2	4357575	4358429	854
Myco3a	mecA	carbapenem; cephalosporin; monobactam; penam; cephamycin	53.33	methicillin resistant PBP2	2886404	2887723	1319
Myco3b	mecA	carbapenem; cephalosporin; monobactam; penam; cephamycin	53.33	methicillin resistant PBP2	2886427	2887746	1319
Myco3a	mdsC	penam; penem; carbapenem; cephalosporin; cephamycin; monobactam; phenicol antibiotic	48.48	resistance-nodulation-cell division (RND) antibiotic efflux pump	2160747	2163131	2384
Myco3b	mdsC	penam; penem; carbapenem; cephalosporin; cephamycin; monobactam; phenicol antibiotic	48.48	resistance-nodulation-cell division (RND) antibiotic efflux pump	2160749	2163133	2384
Myco4	mdsC	penam; penem; carbapenem; cephalosporin; cephamycin; monobactam; phenicol antibiotic	48.48	resistance-nodulation-cell division (RND) antibiotic efflux pump	1994089	1996473	2384
Myco1	mdsC	penam; penem; carbapenem; cephalosporin; cephamycin; monobactam; phenicol antibiotic	50	resistance-nodulation-cell division (RND) antibiotic efflux pump	2213651	2214085	434
Myco1	mdsC	penam; penem; carbapenem; cephalosporin; cephamycin; monobactam; phenicol antibiotic	48.48	resistance-nodulation-cell division (RND) antibiotic efflux pump	1792902	1795286	2384
Myco5	mdsC	penam; penem; carbapenem; cephalosporin; cephamycin; monobactam; phenicol antibiotic	48.48	resistance-nodulation-cell division (RND) antibiotic efflux pump	97081	99465	2384
Myco2a	mdsC	penam; penem; carbapenem; cephalosporin; cephamycin; monobactam; phenicol antibiotic	48.48	resistance-nodulation-cell division (RND) antibiotic efflux pump	2363577	2365961	2384
Myco2b	mdsC	penam; penem; carbapenem; cephalosporin; cephamycin; monobactam; phenicol antibiotic	48.48	resistance-nodulation-cell division (RND) antibiotic efflux pump	2362937	2365321	2384
Myco7	mdsC	penam; penem; carbapenem; cephalosporin; cephamycin; monobactam; phenicol antibiotic	50	resistance-nodulation-cell division (RND) antibiotic efflux pump	529493	529813	320
Myco7	mdsC	penam; penem; carbapenem; cephalosporin; cephamycin; monobactam; phenicol antibiotic	48.48	resistance-nodulation-cell division (RND) antibiotic efflux pump	985671	988055	2384
Myco3a	mdsB	penam; penem; carbapenem; cephalosporin; cephamycin; monobactam; phenicol antibiotic	45.24	resistance-nodulation-cell division (RND) antibiotic efflux pump	2058122	2058934	812
Myco3b	mdsB	penam; penem; carbapenem; cephalosporin; cephamycin; monobactam; phenicol antibiotic	45.24	resistance-nodulation-cell division (RND) antibiotic efflux pump	2058124	2058936	812
Myco4	mdsB	penam; penem; carbapenem; cephalosporin; cephamycin; monobactam; phenicol antibiotic	45.24	resistance-nodulation-cell division (RND) antibiotic efflux pump	1900385	1901197	812
Myco2a	mdsB	penam; penem; carbapenem; cephalosporin; cephamycin; monobactam; phenicol antibiotic	45.24	resistance-nodulation-cell division (RND) antibiotic efflux pump	2458853	2459665	812
Myco2b	mdsB	penam; penem; carbapenem; cephalosporin; cephamycin; monobactam; phenicol antibiotic	45.24	resistance-nodulation-cell division (RND) antibiotic efflux pump	2458213	2459025	812
Myco7	mdsB	penam; penem; carbapenem; cephalosporin; cephamycin; monobactam; phenicol antibiotic	45.24	resistance-nodulation-cell division (RND) antibiotic efflux pump	1090370	1091182	812
Myco7	mdsA	penam; penem; carbapenem; cephalosporin; cephamycin; monobactam; phenicol antibiotic	48.15	resistance-nodulation-cell division (RND) antibiotic efflux pump	364505	365188	683
Myco3a	KPC-19	penam; carbapenem; cephalosporin; monobactam	52.63	KPC beta-lactamase	3673218	3673526	308
Myco3b	KPC-19	penam; carbapenem; cephalosporin; monobactam	52.63	KPC beta-lactamase	3673241	3673549	308
Myco6	KPC-19	penam; carbapenem; cephalosporin; monobactam	52.63	KPC beta-lactamase	640548	640856	308
Myco4	KPC-19	penam; carbapenem; cephalosporin; monobactam	52.63	KPC beta-lactamase	601214	601522	308
Myco1	KPC-19	penam; carbapenem; cephalosporin; monobactam	52.63	KPC beta-lactamase	3309351	3309659	308
Myco5	KPC-19	penam; carbapenem; cephalosporin; monobactam	52.63	KPC beta-lactamase	11284	11592	308
Myco2a	KPC-19	penam; carbapenem; cephalosporin; monobactam	52.63	KPC beta-lactamase	783359	783667	308
Myco2b	KPC-19	penam; carbapenem; cephalosporin; monobactam	52.63	KPC beta-lactamase	783359	783667	308
Myco7	KPC-19	penam; carbapenem; cephalosporin; monobactam	52.63	KPC beta-lactamase	4445908	4446216	308
Myco3a	Klebsiella pneumoniae OmpK37	penam; carbapenem; penem; cephalosporin; cephamycin; monobactam	57.14	General Bacterial Porin with reduced permeability to beta-lactams	2345494	2346492	998
Myco3b	Klebsiella pneumoniae OmpK37	penam; carbapenem; penem; cephalosporin; cephamycin; monobactam	57.14	General Bacterial Porin with reduced permeability to beta-lactams	2345517	2346515	998
Myco6	Klebsiella pneumoniae OmpK37	penam; carbapenem; penem; cephalosporin; cephamycin; monobactam	57.14	General Bacterial Porin with reduced permeability to beta-lactams	2098671	2099669	998
Myco1	Klebsiella pneumoniae OmpK37	penam; carbapenem; penem; cephalosporin; cephamycin; monobactam	57.14	General Bacterial Porin with reduced permeability to beta-lactams	1978220	1979218	998
Myco5	Klebsiella pneumoniae OmpK37	penam; carbapenem; penem; cephalosporin; cephamycin; monobactam	57.14	General Bacterial Porin with reduced permeability to beta-lactams	64607	65605	998
Myco7	Klebsiella pneumoniae OmpK37	penam; carbapenem; penem; cephalosporin; cephamycin; monobactam	57.14	General Bacterial Porin with reduced permeability to beta-lactams	795074	796072	998
Myco4	KHM-1	penam; penem; carbapenem; cephalosporin; cephamycin	47.37	KHM beta-latamase	88033	88905	872
Myco5	KHM-1	penam; penem; carbapenem; cephalosporin; cephamycin	60	KHM beta-latamase	82766	83638	872
Myco7	KHM-1	penam; penem; carbapenem; cephalosporin; cephamycin	45.71	KHM beta-latamase	88347	89465	1118
Myco4	JOHN-1	carbapenem; penam; cephalosporin	72.73	JOHN beta-lactamase	2444322	2445308	986
Myco5	JOHN-1	carbapenem; penam; cephalosporin	72.73	JOHN beta-lactamase	49939	50922	983
Myco2a	JOHN-1	carbapenem; penam; cephalosporin	72.73	JOHN beta-lactamase	1914730	1915716	986
Myco2b	JOHN-1	carbapenem; penam; cephalosporin	72.73	JOHN beta-lactamase	1914090	1915076	986
Myco5	IND-4	carbapenem	50	IND beta-lactamase	142532	143755	1223
Myco2a	IND-4	carbapenem	47.06	IND beta-lactamase	3238242	3238940	698
Myco2b	IND-4	carbapenem	47.06	IND beta-lactamase	3237610	3238308	698
Myco3a	GES-8	carbapenem; penam; cephalosporin	50	GES beta-lactamase	2012281	2013225	944
Myco3b	GES-8	carbapenem; penam; cephalosporin	50	GES beta-lactamase	2012283	2013227	944
Myco6	GES-8	carbapenem; penam; cephalosporin	50	GES beta-lactamase	1819297	1820241	944
Myco4	GES-8	carbapenem; penam; cephalosporin	50	GES beta-lactamase	1854547	1855491	944
Myco1	GES-8	carbapenem; penam; cephalosporin	50	GES beta-lactamase	1696366	1697310	944
Myco5	GES-8	carbapenem; penam; cephalosporin	50	GES beta-lactamase	193207	194151	944
Myco2a	GES-8	carbapenem; penam; cephalosporin	50	GES beta-lactamase	2504559	2505503	944
Myco2b	GES-8	carbapenem; penam; cephalosporin	50	GES beta-lactamase	2503919	2504863	944
Myco7	GES-8	carbapenem; penam; cephalosporin	50	GES beta-lactamase	1136064	1137008	944
Myco3a	GES-6	carbapenem; penam; cephalosporin	50	GES beta-lactamase	1966259	1966489	230
Myco3b	GES-6	carbapenem; penam; cephalosporin	50	GES beta-lactamase	1966261	1966491	230
Myco6	GES-6	carbapenem; penam; cephalosporin	50	GES beta-lactamase	1775798	1776028	230
Myco4	GES-6	carbapenem; penam; cephalosporin	50	GES beta-lactamase	1811047	1811277	230
Myco5	GES-6	carbapenem; penam; cephalosporin	50	GES beta-lactamase	772	1002	230
Myco2a	GES-6	carbapenem; penam; cephalosporin	50	GES beta-lactamase	2548773	2549003	230
Myco2b	GES-6	carbapenem; penam; cephalosporin	50	GES beta-lactamase	2548133	2548363	230
Myco3a	ESP-1	carbapenem	56.25	ESP beta-lactamase	3793863	3794861	998
Myco3b	ESP-1	carbapenem	56.25	ESP beta-lactamase	3793886	3794884	998
Myco6	ESP-1	carbapenem	56.25	ESP beta-lactamase	746193	747191	998
Myco4	ESP-1	carbapenem	56.25	ESP beta-lactamase	497569	498567	998
Myco1	ESP-1	carbapenem	56.25	ESP beta-lactamase	3412305	3413303	998
Myco5	ESP-1	carbapenem	56.25	ESP beta-lactamase	114237	115235	998
Myco2a	ESP-1	carbapenem	56.25	ESP beta-lactamase	679714	680712	998
Myco2b	ESP-1	carbapenem	56.25	ESP beta-lactamase	679714	680712	998
Myco7	ESP-1	carbapenem	56.25	ESP beta-lactamase	4342328	4343326	998
Myco3a	CAM-1	penam; carbapenem; cephalosporin; cephamycin	50	CAM beta-lactamase	1720927	1721109	182
Myco3b	CAM-1	penam; carbapenem; cephalosporin; cephamycin	50	CAM beta-lactamase	1720929	1721111	182
Myco6	CAM-1	penam; carbapenem; cephalosporin; cephamycin	50	CAM beta-lactamase	1575879	1576061	182
Myco4	CAM-1	penam; carbapenem; cephalosporin; cephamycin	50	CAM beta-lactamase	1588233	1588415	182
Myco1	CAM-1	penam; carbapenem; cephalosporin; cephamycin	50	CAM beta-lactamase	1441264	1441446	182
Myco5	CAM-1	penam; carbapenem; cephalosporin; cephamycin	50	CAM beta-lactamase	302492	302674	182
Myco2a	CAM-1	penam; carbapenem; cephalosporin; cephamycin	50	CAM beta-lactamase	2771640	2771822	182
Myco2b	CAM-1	penam; carbapenem; cephalosporin; cephamycin	50	CAM beta-lactamase	2771007	2771189	182
Myco7	CAM-1	penam; carbapenem; cephalosporin; cephamycin	50	CAM beta-lactamase	1393196	1393378	182
Myco3a	Burkholderia pseudomallei Omp38	penam; penem; cephalosporin; carbapenem; cephamycin; monobactam	47.62	General Bacterial Porin with reduced permeability to beta-lactams	577637	578587	950
Myco3b	Burkholderia pseudomallei Omp38	penam; penem; cephalosporin; carbapenem; cephamycin; monobactam	47.62	General Bacterial Porin with reduced permeability to beta-lactams	577640	578590	950
Myco1	Burkholderia pseudomallei Omp38	penam; penem; cephalosporin; carbapenem; cephamycin; monobactam	50	General Bacterial Porin with reduced permeability to beta-lactams	2549029	2551716	2687
Myco6	BJP-1	carbapenem	61.11	BJP beta-lactamase	217399	219084	1685
Myco3a	adeN	rifamycin antibiotic; penem; macrolide antibiotic; carbapenem; cephalosporin; diaminopyrimidine antibiotic; tetracycline antibiotic; fluoroquinolone antibiotic; lincosamide antibiotic; phenicol antibiotic	48.98	resistance-nodulation-cell division (RND) antibiotic efflux pump	740961	741605	644
Myco3b	adeN	rifamycin antibiotic; penem; macrolide antibiotic; carbapenem; cephalosporin; diaminopyrimidine antibiotic; tetracycline antibiotic; fluoroquinolone antibiotic; lincosamide antibiotic; phenicol antibiotic	48.98	resistance-nodulation-cell division (RND) antibiotic efflux pump	740964	741608	644
Myco6	adeN	rifamycin antibiotic; penem; macrolide antibiotic; carbapenem; cephalosporin; diaminopyrimidine antibiotic; tetracycline antibiotic; fluoroquinolone antibiotic; lincosamide antibiotic; phenicol antibiotic	48.98	resistance-nodulation-cell division (RND) antibiotic efflux pump	748056	748700	644
Myco4	adeN	rifamycin antibiotic; penem; macrolide antibiotic; carbapenem; cephalosporin; diaminopyrimidine antibiotic; tetracycline antibiotic; fluoroquinolone antibiotic; lincosamide antibiotic; phenicol antibiotic	52.94	resistance-nodulation-cell division (RND) antibiotic efflux pump	984466	985611	1145
Myco4	adeN	rifamycin antibiotic; penem; macrolide antibiotic; carbapenem; cephalosporin; diaminopyrimidine antibiotic; tetracycline antibiotic; fluoroquinolone antibiotic; lincosamide antibiotic; phenicol antibiotic	48.98	resistance-nodulation-cell division (RND) antibiotic efflux pump	704704	705348	644
Myco1	adeN	rifamycin antibiotic; penem; macrolide antibiotic; carbapenem; cephalosporin; diaminopyrimidine antibiotic; tetracycline antibiotic; fluoroquinolone antibiotic; lincosamide antibiotic; phenicol antibiotic	48.98	resistance-nodulation-cell division (RND) antibiotic efflux pump	554371	555015	644
Myco5	adeN	rifamycin antibiotic; penem; macrolide antibiotic; carbapenem; cephalosporin; diaminopyrimidine antibiotic; tetracycline antibiotic; fluoroquinolone antibiotic; lincosamide antibiotic; phenicol antibiotic	48.98	resistance-nodulation-cell division (RND) antibiotic efflux pump	20876	21520	644
Myco2a	adeN	rifamycin antibiotic; penem; macrolide antibiotic; carbapenem; cephalosporin; diaminopyrimidine antibiotic; tetracycline antibiotic; fluoroquinolone antibiotic; lincosamide antibiotic; phenicol antibiotic	48.98	resistance-nodulation-cell division (RND) antibiotic efflux pump	672303	672947	644
Myco2b	adeN	rifamycin antibiotic; penem; macrolide antibiotic; carbapenem; cephalosporin; diaminopyrimidine antibiotic; tetracycline antibiotic; fluoroquinolone antibiotic; lincosamide antibiotic; phenicol antibiotic	48.98	resistance-nodulation-cell division (RND) antibiotic efflux pump	3750244	3750888	644
Myco7	adeN	rifamycin antibiotic; penem; macrolide antibiotic; carbapenem; cephalosporin; diaminopyrimidine antibiotic; tetracycline antibiotic; fluoroquinolone antibiotic; lincosamide antibiotic; phenicol antibiotic	48.98	resistance-nodulation-cell division (RND) antibiotic efflux pump	2299746	2300390	644
Myco3a	adeK	rifamycin antibiotic; penem; macrolide antibiotic; carbapenem; cephalosporin; diaminopyrimidine antibiotic; tetracycline antibiotic; fluoroquinolone antibiotic; lincosamide antibiotic; phenicol antibiotic	52.38	resistance-nodulation-cell division (RND) antibiotic efflux pump	2061465	2063018	1553
Myco3b	adeK	rifamycin antibiotic; penem; macrolide antibiotic; carbapenem; cephalosporin; diaminopyrimidine antibiotic; tetracycline antibiotic; fluoroquinolone antibiotic; lincosamide antibiotic; phenicol antibiotic	52.38	resistance-nodulation-cell division (RND) antibiotic efflux pump	2061467	2063020	1553
Myco4	adeK	rifamycin antibiotic; penem; macrolide antibiotic; carbapenem; cephalosporin; diaminopyrimidine antibiotic; tetracycline antibiotic; fluoroquinolone antibiotic; lincosamide antibiotic; phenicol antibiotic	52.38	resistance-nodulation-cell division (RND) antibiotic efflux pump	1903728	1905281	1553
Myco2a	adeK	rifamycin antibiotic; penem; macrolide antibiotic; carbapenem; cephalosporin; diaminopyrimidine antibiotic; tetracycline antibiotic; fluoroquinolone antibiotic; lincosamide antibiotic; phenicol antibiotic	52.38	resistance-nodulation-cell division (RND) antibiotic efflux pump	2454769	2456322	1553
Myco2b	adeK	rifamycin antibiotic; penem; macrolide antibiotic; carbapenem; cephalosporin; diaminopyrimidine antibiotic; tetracycline antibiotic; fluoroquinolone antibiotic; lincosamide antibiotic; phenicol antibiotic	52.38	resistance-nodulation-cell division (RND) antibiotic efflux pump	2454129	2455682	1553
Myco7	adeK	rifamycin antibiotic; penem; macrolide antibiotic; carbapenem; cephalosporin; diaminopyrimidine antibiotic; tetracycline antibiotic; fluoroquinolone antibiotic; lincosamide antibiotic; phenicol antibiotic	52.38	resistance-nodulation-cell division (RND) antibiotic efflux pump	1086286	1087839	1553
Myco3a	adeJ	rifamycin antibiotic; penem; macrolide antibiotic; carbapenem; cephalosporin; diaminopyrimidine antibiotic; tetracycline antibiotic; fluoroquinolone antibiotic; lincosamide antibiotic; phenicol antibiotic	47.62	resistance-nodulation-cell division (RND) antibiotic efflux pump	2255997	2256431	434
Myco3b	adeJ	rifamycin antibiotic; penem; macrolide antibiotic; carbapenem; cephalosporin; diaminopyrimidine antibiotic; tetracycline antibiotic; fluoroquinolone antibiotic; lincosamide antibiotic; phenicol antibiotic	47.62	resistance-nodulation-cell division (RND) antibiotic efflux pump	2255999	2256433	434
Myco6	adeJ	rifamycin antibiotic; penem; macrolide antibiotic; carbapenem; cephalosporin; diaminopyrimidine antibiotic; tetracycline antibiotic; fluoroquinolone antibiotic; lincosamide antibiotic; phenicol antibiotic	47.62	resistance-nodulation-cell division (RND) antibiotic efflux pump	2002706	2003140	434
Myco4	adeJ	rifamycin antibiotic; penem; macrolide antibiotic; carbapenem; cephalosporin; diaminopyrimidine antibiotic; tetracycline antibiotic; fluoroquinolone antibiotic; lincosamide antibiotic; phenicol antibiotic	47.62	resistance-nodulation-cell division (RND) antibiotic efflux pump	2090080	2090514	434
Myco4	adeJ	rifamycin antibiotic; penem; macrolide antibiotic; carbapenem; cephalosporin; diaminopyrimidine antibiotic; tetracycline antibiotic; fluoroquinolone antibiotic; lincosamide antibiotic; phenicol antibiotic	50	resistance-nodulation-cell division (RND) antibiotic efflux pump	711411	714770	3359
Myco1	adeJ	rifamycin antibiotic; penem; macrolide antibiotic; carbapenem; cephalosporin; diaminopyrimidine antibiotic; tetracycline antibiotic; fluoroquinolone antibiotic; lincosamide antibiotic; phenicol antibiotic	48.48	resistance-nodulation-cell division (RND) antibiotic efflux pump	156039	159785	3746
Myco1	adeJ	rifamycin antibiotic; penem; macrolide antibiotic; carbapenem; cephalosporin; diaminopyrimidine antibiotic; tetracycline antibiotic; fluoroquinolone antibiotic; lincosamide antibiotic; phenicol antibiotic	47.62	resistance-nodulation-cell division (RND) antibiotic efflux pump	1888884	1889318	434
Myco5	adeJ	rifamycin antibiotic; penem; macrolide antibiotic; carbapenem; cephalosporin; diaminopyrimidine antibiotic; tetracycline antibiotic; fluoroquinolone antibiotic; lincosamide antibiotic; phenicol antibiotic	47.62	resistance-nodulation-cell division (RND) antibiotic efflux pump	3041	3475	434
Myco5	adeJ	rifamycin antibiotic; penem; macrolide antibiotic; carbapenem; cephalosporin; diaminopyrimidine antibiotic; tetracycline antibiotic; fluoroquinolone antibiotic; lincosamide antibiotic; phenicol antibiotic	53.33	resistance-nodulation-cell division (RND) antibiotic efflux pump	31773	32012	239
Myco2a	adeJ	rifamycin antibiotic; penem; macrolide antibiotic; carbapenem; cephalosporin; diaminopyrimidine antibiotic; tetracycline antibiotic; fluoroquinolone antibiotic; lincosamide antibiotic; phenicol antibiotic	47.62	resistance-nodulation-cell division (RND) antibiotic efflux pump	2269536	2269970	434
Myco2a	adeJ	rifamycin antibiotic; penem; macrolide antibiotic; carbapenem; cephalosporin; diaminopyrimidine antibiotic; tetracycline antibiotic; fluoroquinolone antibiotic; lincosamide antibiotic; phenicol antibiotic	50	resistance-nodulation-cell division (RND) antibiotic efflux pump	904134	907493	3359
Myco2b	adeJ	rifamycin antibiotic; penem; macrolide antibiotic; carbapenem; cephalosporin; diaminopyrimidine antibiotic; tetracycline antibiotic; fluoroquinolone antibiotic; lincosamide antibiotic; phenicol antibiotic	50	resistance-nodulation-cell division (RND) antibiotic efflux pump	904134	907493	3359
Myco2b	adeJ	rifamycin antibiotic; penem; macrolide antibiotic; carbapenem; cephalosporin; diaminopyrimidine antibiotic; tetracycline antibiotic; fluoroquinolone antibiotic; lincosamide antibiotic; phenicol antibiotic	47.62	resistance-nodulation-cell division (RND) antibiotic efflux pump	2268896	2269330	434
Myco7	adeJ	rifamycin antibiotic; penem; macrolide antibiotic; carbapenem; cephalosporin; diaminopyrimidine antibiotic; tetracycline antibiotic; fluoroquinolone antibiotic; lincosamide antibiotic; phenicol antibiotic	47.62	resistance-nodulation-cell division (RND) antibiotic efflux pump	891620	892054	434
Myco3a	ACT-28	penam; cephalosporin; cephamycin; carbapenem	47.37	ACT beta-lactamase	3389098	3389238	140
Myco1	ACT-28	penam; cephalosporin; cephamycin; carbapenem	47.37	ACT beta-lactamase	3012948	3013088	140
Myco3a	ACT-22	penam; cephalosporin; cephamycin; carbapenem	45.16	ACT beta-lactamase	1277124	1277831	707
Myco3b	ACT-22	penam; cephalosporin; cephamycin; carbapenem	45.16	ACT beta-lactamase	1277127	1277834	707
Myco6	ACT-22	penam; cephalosporin; cephamycin; carbapenem	45.16	ACT beta-lactamase	1149283	1149990	707
Myco4	ACT-22	penam; cephalosporin; cephamycin; carbapenem	45.16	ACT beta-lactamase	1146447	1147154	707
Myco1	ACT-22	penam; cephalosporin; cephamycin; carbapenem	45.16	ACT beta-lactamase	1013193	1013900	707
Myco5	ACT-22	penam; cephalosporin; cephamycin; carbapenem	45.16	ACT beta-lactamase	168869	169576	707
Myco2a	ACT-22	penam; cephalosporin; cephamycin; carbapenem	45.16	ACT beta-lactamase	3253295	3254002	707
Myco2b	ACT-22	penam; cephalosporin; cephamycin; carbapenem	45.16	ACT beta-lactamase	3252663	3253370	707
Myco7	ACT-22	penam; cephalosporin; cephamycin; carbapenem	45.16	ACT beta-lactamase	1853070	1853777	707
Myco3a	ACT-19	penam; cephalosporin; cephamycin; carbapenem	47.06	ACT beta-lactamase	3791371	3791712	341
Myco3b	ACT-19	penam; cephalosporin; cephamycin; carbapenem	47.06	ACT beta-lactamase	3791394	3791735	341
Myco6	ACT-19	penam; cephalosporin; cephamycin; carbapenem	47.06	ACT beta-lactamase	743700	744041	341
Myco4	ACT-19	penam; cephalosporin; cephamycin; carbapenem	47.06	ACT beta-lactamase	500718	501059	341
Myco1	ACT-19	penam; cephalosporin; cephamycin; carbapenem	47.06	ACT beta-lactamase	3409808	3410149	341
Myco5	ACT-19	penam; cephalosporin; cephamycin; carbapenem	47.06	ACT beta-lactamase	111740	112081	341
Myco2a	ACT-19	penam; cephalosporin; cephamycin; carbapenem	47.06	ACT beta-lactamase	682863	683204	341
Myco2b	ACT-19	penam; cephalosporin; cephamycin; carbapenem	47.06	ACT beta-lactamase	682863	683204	341
Myco7	ACT-19	penam; cephalosporin; cephamycin; carbapenem	47.06	ACT beta-lactamase	4345477	4345818	341

## Sheet: Minocycline
id	Best_Hit_ARO	Drug Class	Best_Identities	AMR Gene Family	Start	Stop	length
Myco6	Type A NfxB	penam; aminocoumarin antibiotic; macrolide antibiotic; cephalosporin; diaminopyrimidine antibiotic; tetracycline antibiotic; fluoroquinolone antibiotic; phenicol antibiotic	45.16	resistance-nodulation-cell division (RND) antibiotic efflux pump	447963	448883	920
Myco3a	TolC	tetracycline antibiotic; aminocoumarin antibiotic; macrolide antibiotic; cephalosporin; rifamycin antibiotic; penam; triclosan; cephamycin; glycylcycline; fluoroquinolone antibiotic; phenicol antibiotic	48.15	ATP-binding cassette (ABC) antibiotic efflux pump; major facilitator superfamily (MFS) antibiotic efflux pump; resistance-nodulation-cell division (RND) antibiotic efflux pump	3889663	3891105	1442
Myco3b	TolC	tetracycline antibiotic; aminocoumarin antibiotic; macrolide antibiotic; cephalosporin; rifamycin antibiotic; penam; triclosan; cephamycin; glycylcycline; fluoroquinolone antibiotic; phenicol antibiotic	48.15	ATP-binding cassette (ABC) antibiotic efflux pump; major facilitator superfamily (MFS) antibiotic efflux pump; resistance-nodulation-cell division (RND) antibiotic efflux pump	3889686	3891128	1442
Myco6	TolC	tetracycline antibiotic; aminocoumarin antibiotic; macrolide antibiotic; cephalosporin; rifamycin antibiotic; penam; triclosan; cephamycin; glycylcycline; fluoroquinolone antibiotic; phenicol antibiotic	48.15	ATP-binding cassette (ABC) antibiotic efflux pump; major facilitator superfamily (MFS) antibiotic efflux pump; resistance-nodulation-cell division (RND) antibiotic efflux pump	843381	844823	1442
Myco4	TolC	tetracycline antibiotic; aminocoumarin antibiotic; macrolide antibiotic; cephalosporin; rifamycin antibiotic; penam; triclosan; cephamycin; glycylcycline; fluoroquinolone antibiotic; phenicol antibiotic	48.15	ATP-binding cassette (ABC) antibiotic efflux pump; major facilitator superfamily (MFS) antibiotic efflux pump; resistance-nodulation-cell division (RND) antibiotic efflux pump	405644	407086	1442
Myco4	TolC	tetracycline antibiotic; aminocoumarin antibiotic; macrolide antibiotic; cephalosporin; rifamycin antibiotic; penam; triclosan; cephamycin; glycylcycline; fluoroquinolone antibiotic; phenicol antibiotic	45.83	ATP-binding cassette (ABC) antibiotic efflux pump; major facilitator superfamily (MFS) antibiotic efflux pump; resistance-nodulation-cell division (RND) antibiotic efflux pump	341137	342180	1043
Myco1	TolC	tetracycline antibiotic; aminocoumarin antibiotic; macrolide antibiotic; cephalosporin; rifamycin antibiotic; penam; triclosan; cephamycin; glycylcycline; fluoroquinolone antibiotic; phenicol antibiotic	48.15	ATP-binding cassette (ABC) antibiotic efflux pump; major facilitator superfamily (MFS) antibiotic efflux pump; resistance-nodulation-cell division (RND) antibiotic efflux pump	3503805	3505247	1442
Myco5	TolC	tetracycline antibiotic; aminocoumarin antibiotic; macrolide antibiotic; cephalosporin; rifamycin antibiotic; penam; triclosan; cephamycin; glycylcycline; fluoroquinolone antibiotic; phenicol antibiotic	50	ATP-binding cassette (ABC) antibiotic efflux pump; major facilitator superfamily (MFS) antibiotic efflux pump; resistance-nodulation-cell division (RND) antibiotic efflux pump	139805	140149	344
Myco5	TolC	tetracycline antibiotic; aminocoumarin antibiotic; macrolide antibiotic; cephalosporin; rifamycin antibiotic; penam; triclosan; cephamycin; glycylcycline; fluoroquinolone antibiotic; phenicol antibiotic	48.15	ATP-binding cassette (ABC) antibiotic efflux pump; major facilitator superfamily (MFS) antibiotic efflux pump; resistance-nodulation-cell division (RND) antibiotic efflux pump	334244	335686	1442
Myco2a	TolC	tetracycline antibiotic; aminocoumarin antibiotic; macrolide antibiotic; cephalosporin; rifamycin antibiotic; penam; triclosan; cephamycin; glycylcycline; fluoroquinolone antibiotic; phenicol antibiotic	48.15	ATP-binding cassette (ABC) antibiotic efflux pump; major facilitator superfamily (MFS) antibiotic efflux pump; resistance-nodulation-cell division (RND) antibiotic efflux pump	587789	589231	1442
Myco2a	TolC	tetracycline antibiotic; aminocoumarin antibiotic; macrolide antibiotic; cephalosporin; rifamycin antibiotic; penam; triclosan; cephamycin; glycylcycline; fluoroquinolone antibiotic; phenicol antibiotic	45.83	ATP-binding cassette (ABC) antibiotic efflux pump; major facilitator superfamily (MFS) antibiotic efflux pump; resistance-nodulation-cell division (RND) antibiotic efflux pump	1005806	1006849	1043
Myco2a	TolC	tetracycline antibiotic; aminocoumarin antibiotic; macrolide antibiotic; cephalosporin; rifamycin antibiotic; penam; triclosan; cephamycin; glycylcycline; fluoroquinolone antibiotic; phenicol antibiotic	46.88	ATP-binding cassette (ABC) antibiotic efflux pump; major facilitator superfamily (MFS) antibiotic efflux pump; resistance-nodulation-cell division (RND) antibiotic efflux pump	3449786	3450505	719
Myco2b	TolC	tetracycline antibiotic; aminocoumarin antibiotic; macrolide antibiotic; cephalosporin; rifamycin antibiotic; penam; triclosan; cephamycin; glycylcycline; fluoroquinolone antibiotic; phenicol antibiotic	48.15	ATP-binding cassette (ABC) antibiotic efflux pump; major facilitator superfamily (MFS) antibiotic efflux pump; resistance-nodulation-cell division (RND) antibiotic efflux pump	587789	589231	1442
Myco2b	TolC	tetracycline antibiotic; aminocoumarin antibiotic; macrolide antibiotic; cephalosporin; rifamycin antibiotic; penam; triclosan; cephamycin; glycylcycline; fluoroquinolone antibiotic; phenicol antibiotic	45.83	ATP-binding cassette (ABC) antibiotic efflux pump; major facilitator superfamily (MFS) antibiotic efflux pump; resistance-nodulation-cell division (RND) antibiotic efflux pump	1005806	1006849	1043
Myco2b	TolC	tetracycline antibiotic; aminocoumarin antibiotic; macrolide antibiotic; cephalosporin; rifamycin antibiotic; penam; triclosan; cephamycin; glycylcycline; fluoroquinolone antibiotic; phenicol antibiotic	46.88	ATP-binding cassette (ABC) antibiotic efflux pump; major facilitator superfamily (MFS) antibiotic efflux pump; resistance-nodulation-cell division (RND) antibiotic efflux pump	3449154	3449873	719
Myco7	TolC	tetracycline antibiotic; aminocoumarin antibiotic; macrolide antibiotic; cephalosporin; rifamycin antibiotic; penam; triclosan; cephamycin; glycylcycline; fluoroquinolone antibiotic; phenicol antibiotic	48.15	ATP-binding cassette (ABC) antibiotic efflux pump; major facilitator superfamily (MFS) antibiotic efflux pump; resistance-nodulation-cell division (RND) antibiotic efflux pump	4250251	4251693	1442
Myco3a	tetX	tetracycline antibiotic; glycylcycline	45.45	tetracycline inactivation enzyme	2315704	2317026	1322
Myco3a	tetX	tetracycline antibiotic; glycylcycline	45.45	tetracycline inactivation enzyme	963324	964907	1583
Myco3a	tetX	tetracycline antibiotic; glycylcycline	51.52	tetracycline inactivation enzyme	98555	100021	1466
Myco3a	tetX	tetracycline antibiotic; glycylcycline	51.52	tetracycline inactivation enzyme	49251	50744	1493
Myco3a	tetX	tetracycline antibiotic; glycylcycline	48.48	tetracycline inactivation enzyme	1724672	1725925	1253
Myco3a	tetX	tetracycline antibiotic; glycylcycline	55.56	tetracycline inactivation enzyme	2035817	2036563	746
Myco3b	tetX	tetracycline antibiotic; glycylcycline	45.45	tetracycline inactivation enzyme	963327	964910	1583
Myco3b	tetX	tetracycline antibiotic; glycylcycline	51.52	tetracycline inactivation enzyme	98555	100021	1466
Myco3b	tetX	tetracycline antibiotic; glycylcycline	51.52	tetracycline inactivation enzyme	49251	50744	1493
Myco3b	tetX	tetracycline antibiotic; glycylcycline	48.48	tetracycline inactivation enzyme	1724674	1725927	1253
Myco3b	tetX	tetracycline antibiotic; glycylcycline	55.56	tetracycline inactivation enzyme	2035819	2036565	746
Myco3b	tetX	tetracycline antibiotic; glycylcycline	45.45	tetracycline inactivation enzyme	2315727	2317049	1322
Myco6	tetX	tetracycline antibiotic; glycylcycline	48.48	tetracycline inactivation enzyme	1579623	1580876	1253
Myco6	tetX	tetracycline antibiotic; glycylcycline	55.56	tetracycline inactivation enzyme	1842833	1843579	746
Myco6	tetX	tetracycline antibiotic; glycylcycline	51.52	tetracycline inactivation enzyme	53801	55267	1466
Myco4	tetX	tetracycline antibiotic; glycylcycline	51.52	tetracycline inactivation enzyme	1195	2688	1493
Myco4	tetX	tetracycline antibiotic; glycylcycline	51.52	tetracycline inactivation enzyme	42953	44419	1466
Myco4	tetX	tetracycline antibiotic; glycylcycline	48.48	tetracycline inactivation enzyme	759008	760243	1235
Myco4	tetX	tetracycline antibiotic; glycylcycline	48.48	tetracycline inactivation enzyme	1591979	1593232	1253
Myco4	tetX	tetracycline antibiotic; glycylcycline	55.56	tetracycline inactivation enzyme	1878083	1878829	746
Myco1	tetX	tetracycline antibiotic; glycylcycline	51.52	tetracycline inactivation enzyme	4779626	4781092	1466
Myco1	tetX	tetracycline antibiotic; glycylcycline	48.48	tetracycline inactivation enzyme	1445010	1446263	1253
Myco1	tetX	tetracycline antibiotic; glycylcycline	51.52	tetracycline inactivation enzyme	4733663	4735156	1493
Myco1	tetX	tetracycline antibiotic; glycylcycline	55.56	tetracycline inactivation enzyme	1719902	1720648	746
Myco5	tetX	tetracycline antibiotic; glycylcycline	51.52	tetracycline inactivation enzyme	45213	46706	1493
Myco5	tetX	tetracycline antibiotic; glycylcycline	55.56	tetracycline inactivation enzyme	169869	170615	746
Myco5	tetX	tetracycline antibiotic; glycylcycline	48.48	tetracycline inactivation enzyme	306238	307491	1253
Myco5	tetX	tetracycline antibiotic; glycylcycline	51.52	tetracycline inactivation enzyme	37675	39141	1466
Myco2a	tetX	tetracycline antibiotic; glycylcycline	51.52	tetracycline inactivation enzyme	40750	42216	1466
Myco2a	tetX	tetracycline antibiotic; glycylcycline	48.48	tetracycline inactivation enzyme	951731	952966	1235
Myco2a	tetX	tetracycline antibiotic; glycylcycline	48.48	tetracycline inactivation enzyme	2766823	2768076	1253
Myco2b	tetX	tetracycline antibiotic; glycylcycline	48.48	tetracycline inactivation enzyme	2766190	2767443	1253
Myco2b	tetX	tetracycline antibiotic; glycylcycline	48.48	tetracycline inactivation enzyme	951731	952966	1235
Myco2b	tetX	tetracycline antibiotic; glycylcycline	51.52	tetracycline inactivation enzyme	4426914	4428407	1493
Myco2b	tetX	tetracycline antibiotic; glycylcycline	51.52	tetracycline inactivation enzyme	4380979	4382445	1466
Myco7	tetX	tetracycline antibiotic; glycylcycline	48.48	tetracycline inactivation enzyme	1388380	1389633	1253
Myco7	tetX	tetracycline antibiotic; glycylcycline	55.56	tetracycline inactivation enzyme	1112738	1113484	746
Myco7	tetX	tetracycline antibiotic; glycylcycline	51.52	tetracycline inactivation enzyme	2968204	2969670	1466
Myco7	tetX	tetracycline antibiotic; glycylcycline	51.52	tetracycline inactivation enzyme	3015902	3017395	1493
Myco4	tetW	tetracycline antibiotic	45.16	tetracycline-resistant ribosomal protection protein	187061	187987	926
Myco2a	tetW	tetracycline antibiotic	45.16	tetracycline-resistant ribosomal protection protein	184878	185804	926
Myco2b	tetW	tetracycline antibiotic	45.16	tetracycline-resistant ribosomal protection protein	4237390	4238316	926
Myco3a	tetT	tetracycline antibiotic	47.22	tetracycline-resistant ribosomal protection protein	3406638	3408137	1499
Myco3b	tetT	tetracycline antibiotic	47.22	tetracycline-resistant ribosomal protection protein	3406661	3408160	1499
Myco6	tetT	tetracycline antibiotic	47.22	tetracycline-resistant ribosomal protection protein	358270	359769	1499
Myco4	tetT	tetracycline antibiotic	47.22	tetracycline-resistant ribosomal protection protein	221683	223182	1499
Myco1	tetT	tetracycline antibiotic	47.22	tetracycline-resistant ribosomal protection protein	3030261	3031760	1499
Myco5	tetT	tetracycline antibiotic	47.22	tetracycline-resistant ribosomal protection protein	87577	89076	1499
Myco2a	tetT	tetracycline antibiotic	47.22	tetracycline-resistant ribosomal protection protein	1124804	1126303	1499
Myco2b	tetT	tetracycline antibiotic	47.22	tetracycline-resistant ribosomal protection protein	1124173	1125672	1499
Myco7	tetT	tetracycline antibiotic	47.22	tetracycline-resistant ribosomal protection protein	4731686	4733185	1499
Myco3a	tetR	glycylcycline; tetracycline antibiotic	46.67	major facilitator superfamily (MFS) antibiotic efflux pump	264077	264859	782
Myco3b	tetR	glycylcycline; tetracycline antibiotic	46.67	major facilitator superfamily (MFS) antibiotic efflux pump	264077	264859	782
Myco6	tetR	glycylcycline; tetracycline antibiotic	46.67	major facilitator superfamily (MFS) antibiotic efflux pump	251902	252684	782
Myco4	tetR	glycylcycline; tetracycline antibiotic	46.67	major facilitator superfamily (MFS) antibiotic efflux pump	201060	201842	782
Myco1	tetR	glycylcycline; tetracycline antibiotic	46.67	major facilitator superfamily (MFS) antibiotic efflux pump	4927502	4928284	782
Myco5	tetR	glycylcycline; tetracycline antibiotic	46.67	major facilitator superfamily (MFS) antibiotic efflux pump	190504	191286	782
Myco2a	tetR	glycylcycline; tetracycline antibiotic	46.67	major facilitator superfamily (MFS) antibiotic efflux pump	198877	199659	782
Myco2b	tetR	glycylcycline; tetracycline antibiotic	46.67	major facilitator superfamily (MFS) antibiotic efflux pump	4223535	4224317	782
Myco7	tetR	glycylcycline; tetracycline antibiotic	46.67	major facilitator superfamily (MFS) antibiotic efflux pump	2825824	2826606	782
Myco1	tetO	tetracycline antibiotic	46.67	tetracycline-resistant ribosomal protection protein	910284	910796	512
Myco7	tetO	tetracycline antibiotic	45.83	tetracycline-resistant ribosomal protection protein	422545	424020	1475
Myco3a	tetB(P)	tetracycline antibiotic	46.43	tetracycline-resistant ribosomal protection protein	492601	494871	2270
Myco3b	tetB(P)	tetracycline antibiotic	46.43	tetracycline-resistant ribosomal protection protein	492603	494873	2270
Myco6	tetB(P)	tetracycline antibiotic	46.43	tetracycline-resistant ribosomal protection protein	872465	873670	1205
Myco6	tetB(P)	tetracycline antibiotic	46.43	tetracycline-resistant ribosomal protection protein	504690	506960	2270
Myco4	tetB(P)	tetracycline antibiotic	46.43	tetracycline-resistant ribosomal protection protein	457854	460739	2885
Myco4	tetB(P)	tetracycline antibiotic	46.43	tetracycline-resistant ribosomal protection protein	826472	827677	1205
Myco1	tetB(P)	tetracycline antibiotic	46.43	tetracycline-resistant ribosomal protection protein	261951	264221	2270
Myco1	tetB(P)	tetracycline antibiotic	46.43	tetracycline-resistant ribosomal protection protein	676156	677361	1205
Myco5	tetB(P)	tetracycline antibiotic	46.43	tetracycline-resistant ribosomal protection protein	124351	126621	2270
Myco5	tetB(P)	tetracycline antibiotic	46.43	tetracycline-resistant ribosomal protection protein	153721	154926	1205
Myco2a	tetB(P)	tetracycline antibiotic	46.43	tetracycline-resistant ribosomal protection protein	425449	427719	2270
Myco2b	tetB(P)	tetracycline antibiotic	46.43	tetracycline-resistant ribosomal protection protein	3628095	3629300	1205
Myco2b	tetB(P)	tetracycline antibiotic	46.43	tetracycline-resistant ribosomal protection protein	3995472	3997742	2270
Myco7	tetB(P)	tetracycline antibiotic	46.43	tetracycline-resistant ribosomal protection protein	2571810	2574080	2270
Myco7	tetB(P)	tetracycline antibiotic	46.43	tetracycline-resistant ribosomal protection protein	2177729	2178934	1205
Myco3a	tetB(46)	tetracycline antibiotic	55.56	ATP-binding cassette (ABC) antibiotic efflux pump	565145	566221	1076
Myco3a	tetB(46)	tetracycline antibiotic	53.33	ATP-binding cassette (ABC) antibiotic efflux pump	22703	23275	572
Myco3b	tetB(46)	tetracycline antibiotic	55.56	ATP-binding cassette (ABC) antibiotic efflux pump	565148	566224	1076
Myco3b	tetB(46)	tetracycline antibiotic	53.33	ATP-binding cassette (ABC) antibiotic efflux pump	22703	23275	572
Myco4	tetB(46)	tetracycline antibiotic	55.56	ATP-binding cassette (ABC) antibiotic efflux pump	531517	532593	1076
Myco1	tetB(46)	tetracycline antibiotic	55.56	ATP-binding cassette (ABC) antibiotic efflux pump	337416	338492	1076
Myco5	tetB(46)	tetracycline antibiotic	55.56	ATP-binding cassette (ABC) antibiotic efflux pump	6064	7140	1076
Myco2a	tetB(46)	tetracycline antibiotic	55.56	ATP-binding cassette (ABC) antibiotic efflux pump	499115	500191	1076
Myco2b	tetB(46)	tetracycline antibiotic	55.56	ATP-binding cassette (ABC) antibiotic efflux pump	3923000	3924076	1076
Myco7	tetB(46)	tetracycline antibiotic	55.56	ATP-binding cassette (ABC) antibiotic efflux pump	2497580	2498656	1076
Myco3a	tetA(P)	tetracycline antibiotic	59.09	major facilitator superfamily (MFS) antibiotic efflux pump	2033612	2034319	707
Myco3b	tetA(P)	tetracycline antibiotic	59.09	major facilitator superfamily (MFS) antibiotic efflux pump	2033614	2034321	707
Myco6	tetA(P)	tetracycline antibiotic	59.09	major facilitator superfamily (MFS) antibiotic efflux pump	1840628	1841335	707
Myco4	tetA(P)	tetracycline antibiotic	59.09	major facilitator superfamily (MFS) antibiotic efflux pump	1875878	1876585	707
Myco1	tetA(P)	tetracycline antibiotic	59.09	major facilitator superfamily (MFS) antibiotic efflux pump	1717697	1718404	707
Myco5	tetA(P)	tetracycline antibiotic	59.09	major facilitator superfamily (MFS) antibiotic efflux pump	172113	172820	707
Myco2a	tetA(P)	tetracycline antibiotic	59.09	major facilitator superfamily (MFS) antibiotic efflux pump	2483465	2484172	707
Myco2b	tetA(P)	tetracycline antibiotic	59.09	major facilitator superfamily (MFS) antibiotic efflux pump	2482825	2483532	707
Myco7	tetA(P)	tetracycline antibiotic	59.09	major facilitator superfamily (MFS) antibiotic efflux pump	1114982	1115689	707
Myco6	tetA(60)	tetracycline antibiotic	45.16	ATP-binding cassette (ABC) antibiotic efflux pump	185019	186941	1922
Myco4	tetA(60)	tetracycline antibiotic	64.71	ATP-binding cassette (ABC) antibiotic efflux pump	1704637	1704909	272
Myco2a	tetA(60)	tetracycline antibiotic	64.71	ATP-binding cassette (ABC) antibiotic efflux pump	2655143	2655415	272
Myco2b	tetA(60)	tetracycline antibiotic	64.71	ATP-binding cassette (ABC) antibiotic efflux pump	2654510	2654782	272
Myco1	tetA(48)	tetracycline antibiotic	50	major facilitator superfamily (MFS) antibiotic efflux pump	4813759	4814448	689
Myco5	tetA(48)	tetracycline antibiotic	50	major facilitator superfamily (MFS) antibiotic efflux pump	71830	72510	680
Myco4	tetA(46)	tetracycline antibiotic	47.37	ATP-binding cassette (ABC) antibiotic efflux pump	1640214	1641875	1661
Myco5	tetA(46)	tetracycline antibiotic	54.55	ATP-binding cassette (ABC) antibiotic efflux pump	32362	32511	149
Myco5	tetA(46)	tetracycline antibiotic	47.37	ATP-binding cassette (ABC) antibiotic efflux pump	15833	17494	1661
Myco2a	tetA(46)	tetracycline antibiotic	47.37	ATP-binding cassette (ABC) antibiotic efflux pump	2718175	2719836	1661
Myco2b	tetA(46)	tetracycline antibiotic	47.37	ATP-binding cassette (ABC) antibiotic efflux pump	2717542	2719203	1661
Myco6	tet36	tetracycline antibiotic	45.45	tetracycline-resistant ribosomal protection protein	1651029	1651226	197
Myco1	tet36	tetracycline antibiotic	45.45	tetracycline-resistant ribosomal protection protein	1523851	1524048	197
Myco5	tet36	tetracycline antibiotic	45.71	tetracycline-resistant ribosomal protection protein	25519	27453	1934
Myco2a	tet36	tetracycline antibiotic	45.45	tetracycline-resistant ribosomal protection protein	2681148	2681345	197
Myco2b	tet36	tetracycline antibiotic	45.45	tetracycline-resistant ribosomal protection protein	2680515	2680712	197
Myco3a	tet(Z)	tetracycline antibiotic	46.15	major facilitator superfamily (MFS) antibiotic efflux pump	388744	388926	182
Myco3a	tet(Z)	tetracycline antibiotic	49.02	major facilitator superfamily (MFS) antibiotic efflux pump	669068	669493	425
Myco3b	tet(Z)	tetracycline antibiotic	49.02	major facilitator superfamily (MFS) antibiotic efflux pump	669071	669496	425
Myco3b	tet(Z)	tetracycline antibiotic	46.15	major facilitator superfamily (MFS) antibiotic efflux pump	388744	388926	182
Myco6	tet(Z)	tetracycline antibiotic	50	major facilitator superfamily (MFS) antibiotic efflux pump	488435	488956	521
Myco6	tet(Z)	tetracycline antibiotic	49.02	major facilitator superfamily (MFS) antibiotic efflux pump	678319	678744	425
Myco4	tet(Z)	tetracycline antibiotic	49.02	major facilitator superfamily (MFS) antibiotic efflux pump	634949	635374	425
Myco1	tet(Z)	tetracycline antibiotic	49.02	major facilitator superfamily (MFS) antibiotic efflux pump	441005	441430	425
Myco5	tet(Z)	tetracycline antibiotic	49.02	major facilitator superfamily (MFS) antibiotic efflux pump	25050	25475	425
Myco2a	tet(Z)	tetracycline antibiotic	49.02	major facilitator superfamily (MFS) antibiotic efflux pump	602547	602972	425
Myco2b	tet(Z)	tetracycline antibiotic	49.02	major facilitator superfamily (MFS) antibiotic efflux pump	3820219	3820644	425
Myco7	tet(Z)	tetracycline antibiotic	49.02	major facilitator superfamily (MFS) antibiotic efflux pump	2394923	2395348	425
Myco3a	tet(Y)	tetracycline antibiotic	68.42	major facilitator superfamily (MFS) antibiotic efflux pump	3381927	3383279	1352
Myco3b	tet(Y)	tetracycline antibiotic	68.42	major facilitator superfamily (MFS) antibiotic efflux pump	3381950	3383302	1352
Myco6	tet(Y)	tetracycline antibiotic	68.42	major facilitator superfamily (MFS) antibiotic efflux pump	332902	334254	1352
Myco4	tet(Y)	tetracycline antibiotic	68.42	major facilitator superfamily (MFS) antibiotic efflux pump	199668	201020	1352
Myco1	tet(Y)	tetracycline antibiotic	68.42	major facilitator superfamily (MFS) antibiotic efflux pump	3005880	3007232	1352
Myco5	tet(Y)	tetracycline antibiotic	68.42	major facilitator superfamily (MFS) antibiotic efflux pump	64127	65479	1352
Myco2a	tet(Y)	tetracycline antibiotic	66.67	major facilitator superfamily (MFS) antibiotic efflux pump	3436275	3436520	245
Myco2a	tet(Y)	tetracycline antibiotic	68.42	major facilitator superfamily (MFS) antibiotic efflux pump	1146966	1148318	1352
Myco2b	tet(Y)	tetracycline antibiotic	66.67	major facilitator superfamily (MFS) antibiotic efflux pump	3435643	3435888	245
Myco2b	tet(Y)	tetracycline antibiotic	68.42	major facilitator superfamily (MFS) antibiotic efflux pump	1146335	1147687	1352
Myco7	tet(Y)	tetracycline antibiotic	68.42	major facilitator superfamily (MFS) antibiotic efflux pump	4755275	4756627	1352
Myco5	tet(W/N/W)	tetracycline antibiotic	45.16	tetracycline-resistant ribosomal protection protein	177039	177965	926
Myco3a	tet(V)	tetracycline antibiotic	56.25	major facilitator superfamily (MFS) antibiotic efflux pump	124848	125003	155
Myco3b	tet(V)	tetracycline antibiotic	56.25	major facilitator superfamily (MFS) antibiotic efflux pump	124848	125003	155
Myco6	tet(V)	tetracycline antibiotic	56.25	major facilitator superfamily (MFS) antibiotic efflux pump	78631	78786	155
Myco4	tet(V)	tetracycline antibiotic	56.25	major facilitator superfamily (MFS) antibiotic efflux pump	67782	67937	155
Myco1	tet(V)	tetracycline antibiotic	56.25	major facilitator superfamily (MFS) antibiotic efflux pump	4804453	4804608	155
Myco5	tet(V)	tetracycline antibiotic	56.25	major facilitator superfamily (MFS) antibiotic efflux pump	62515	62670	155
Myco2a	tet(V)	tetracycline antibiotic	56.25	major facilitator superfamily (MFS) antibiotic efflux pump	65579	65734	155
Myco2b	tet(V)	tetracycline antibiotic	56.25	major facilitator superfamily (MFS) antibiotic efflux pump	4357461	4357616	155
Myco7	tet(V)	tetracycline antibiotic	56.25	major facilitator superfamily (MFS) antibiotic efflux pump	2944686	2944841	155
Myco7	tet(L)	tetracycline antibiotic	55	major facilitator superfamily (MFS) antibiotic efflux pump	2163392	2164510	1118
Myco3a	tet(K)	tetracycline antibiotic	66.67	major facilitator superfamily (MFS) antibiotic efflux pump	4321391	4322563	1172
Myco3a	tet(K)	tetracycline antibiotic	47.06	major facilitator superfamily (MFS) antibiotic efflux pump	274408	274545	137
Myco3b	tet(K)	tetracycline antibiotic	47.06	major facilitator superfamily (MFS) antibiotic efflux pump	274408	274545	137
Myco3b	tet(K)	tetracycline antibiotic	66.67	major facilitator superfamily (MFS) antibiotic efflux pump	4321416	4322588	1172
Myco6	tet(K)	tetracycline antibiotic	47.06	major facilitator superfamily (MFS) antibiotic efflux pump	262244	262381	137
Myco6	tet(K)	tetracycline antibiotic	66.67	major facilitator superfamily (MFS) antibiotic efflux pump	1353427	1354599	1172
Myco4	tet(K)	tetracycline antibiotic	66.67	major facilitator superfamily (MFS) antibiotic efflux pump	760609	761781	1172
Myco1	tet(K)	tetracycline antibiotic	66.67	major facilitator superfamily (MFS) antibiotic efflux pump	3952708	3953880	1172
Myco5	tet(K)	tetracycline antibiotic	66.67	major facilitator superfamily (MFS) antibiotic efflux pump	10479	11651	1172
Myco2a	tet(K)	tetracycline antibiotic	66.67	major facilitator superfamily (MFS) antibiotic efflux pump	131351	132523	1172
Myco2b	tet(K)	tetracycline antibiotic	66.67	major facilitator superfamily (MFS) antibiotic efflux pump	131350	132522	1172
Myco7	tet(K)	tetracycline antibiotic	66.67	major facilitator superfamily (MFS) antibiotic efflux pump	3789584	3790756	1172
Myco6	tet(J)	tetracycline antibiotic	60	major facilitator superfamily (MFS) antibiotic efflux pump	863893	864162	269
Myco1	tet(J)	tetracycline antibiotic	60	major facilitator superfamily (MFS) antibiotic efflux pump	672298	672540	242
Myco5	tet(J)	tetracycline antibiotic	60	major facilitator superfamily (MFS) antibiotic efflux pump	149179	149421	242
Myco5	tet(A)	glycylcycline; tetracycline antibiotic	45.83	major facilitator superfamily (MFS) antibiotic efflux pump	140542	141033	491
Myco5	tet(59)	tetracycline antibiotic	45.45	major facilitator superfamily (MFS) antibiotic efflux pump	47775	48161	386
Myco6	tet(43)	tetracycline antibiotic	50	major facilitator superfamily (MFS) antibiotic efflux pump	1047234	1047533	299
Myco3a	tet(42)	tetracycline antibiotic	46.67	major facilitator superfamily (MFS) antibiotic efflux pump	3784731	3785936	1205
Myco3b	tet(42)	tetracycline antibiotic	46.67	major facilitator superfamily (MFS) antibiotic efflux pump	3784754	3785959	1205
Myco6	tet(42)	tetracycline antibiotic	46.67	major facilitator superfamily (MFS) antibiotic efflux pump	737060	738265	1205
Myco6	tet(42)	tetracycline antibiotic	53.85	major facilitator superfamily (MFS) antibiotic efflux pump	585584	585844	260
Myco6	tet(42)	tetracycline antibiotic	54.17	major facilitator superfamily (MFS) antibiotic efflux pump	1	996	995
Myco4	tet(42)	tetracycline antibiotic	46.67	major facilitator superfamily (MFS) antibiotic efflux pump	506485	507690	1205
Myco1	tet(42)	tetracycline antibiotic	46.67	major facilitator superfamily (MFS) antibiotic efflux pump	3403175	3404380	1205
Myco5	tet(42)	tetracycline antibiotic	46.67	major facilitator superfamily (MFS) antibiotic efflux pump	105107	106312	1205
Myco2a	tet(42)	tetracycline antibiotic	46.67	major facilitator superfamily (MFS) antibiotic efflux pump	688630	689835	1205
Myco2b	tet(42)	tetracycline antibiotic	46.67	major facilitator superfamily (MFS) antibiotic efflux pump	688630	689835	1205
Myco7	tet(42)	tetracycline antibiotic	46.67	major facilitator superfamily (MFS) antibiotic efflux pump	4351253	4352458	1205
Myco6	tet(41)	tetracycline antibiotic	52.63	major facilitator superfamily (MFS) antibiotic efflux pump	920477	921286	809
Myco4	tet(41)	tetracycline antibiotic	52.63	major facilitator superfamily (MFS) antibiotic efflux pump	329169	329978	809
Myco1	tet(41)	tetracycline antibiotic	52.63	major facilitator superfamily (MFS) antibiotic efflux pump	3581790	3582599	809
Myco5	tet(41)	tetracycline antibiotic	52.63	major facilitator superfamily (MFS) antibiotic efflux pump	256864	257673	809
Myco2a	tet(41)	tetracycline antibiotic	52.63	major facilitator superfamily (MFS) antibiotic efflux pump	511314	512123	809
Myco2a	tet(41)	tetracycline antibiotic	46.43	major facilitator superfamily (MFS) antibiotic efflux pump	834595	834951	356
Myco2a	tet(41)	tetracycline antibiotic	52.38	major facilitator superfamily (MFS) antibiotic efflux pump	2928029	2928277	248
Myco2b	tet(41)	tetracycline antibiotic	52.38	major facilitator superfamily (MFS) antibiotic efflux pump	2927396	2927644	248
Myco2b	tet(41)	tetracycline antibiotic	46.43	major facilitator superfamily (MFS) antibiotic efflux pump	834595	834951	356
Myco2b	tet(41)	tetracycline antibiotic	52.63	major facilitator superfamily (MFS) antibiotic efflux pump	511314	512123	809
Myco3a	tet(40)	tetracycline antibiotic	72.73	major facilitator superfamily (MFS) antibiotic efflux pump	1475917	1476141	224
Myco3b	tet(40)	tetracycline antibiotic	72.73	major facilitator superfamily (MFS) antibiotic efflux pump	1475919	1476143	224
Myco6	tet(40)	tetracycline antibiotic	72.73	major facilitator superfamily (MFS) antibiotic efflux pump	1341797	1342021	224
Myco4	tet(40)	tetracycline antibiotic	72.73	major facilitator superfamily (MFS) antibiotic efflux pump	1352146	1352370	224
Myco1	tet(40)	tetracycline antibiotic	72.73	major facilitator superfamily (MFS) antibiotic efflux pump	1203446	1203670	224
Myco5	tet(40)	tetracycline antibiotic	72.73	major facilitator superfamily (MFS) antibiotic efflux pump	65623	65847	224
Myco2a	tet(40)	tetracycline antibiotic	72.73	major facilitator superfamily (MFS) antibiotic efflux pump	3043388	3043612	224
Myco2b	tet(40)	tetracycline antibiotic	72.73	major facilitator superfamily (MFS) antibiotic efflux pump	3042755	3042979	224
Myco7	tet(40)	tetracycline antibiotic	72.73	major facilitator superfamily (MFS) antibiotic efflux pump	1659683	1659907	224
Myco3a	tet(39)	tetracycline antibiotic	48.15	major facilitator superfamily (MFS) antibiotic efflux pump	3788434	3789075	641
Myco3b	tet(39)	tetracycline antibiotic	48.15	major facilitator superfamily (MFS) antibiotic efflux pump	3788457	3789098	641
Myco6	tet(39)	tetracycline antibiotic	54.17	major facilitator superfamily (MFS) antibiotic efflux pump	1845856	1847592	1736
Myco6	tet(39)	tetracycline antibiotic	48.15	major facilitator superfamily (MFS) antibiotic efflux pump	740763	741404	641
Myco4	tet(39)	tetracycline antibiotic	48.15	major facilitator superfamily (MFS) antibiotic efflux pump	503346	503987	641
Myco4	tet(39)	tetracycline antibiotic	54.17	major facilitator superfamily (MFS) antibiotic efflux pump	168205	169941	1736
Myco1	tet(39)	tetracycline antibiotic	48.15	major facilitator superfamily (MFS) antibiotic efflux pump	3406878	3407519	641
Myco1	tet(39)	tetracycline antibiotic	54.17	major facilitator superfamily (MFS) antibiotic efflux pump	4544653	4546389	1736
Myco5	tet(39)	tetracycline antibiotic	54.17	major facilitator superfamily (MFS) antibiotic efflux pump	14438	16174	1736
Myco5	tet(39)	tetracycline antibiotic	48.15	major facilitator superfamily (MFS) antibiotic efflux pump	108810	109451	641
Myco2a	tet(39)	tetracycline antibiotic	48.15	major facilitator superfamily (MFS) antibiotic efflux pump	685491	686132	641
Myco2a	tet(39)	tetracycline antibiotic	54.17	major facilitator superfamily (MFS) antibiotic efflux pump	409899	411635	1736
Myco2b	tet(39)	tetracycline antibiotic	48.15	major facilitator superfamily (MFS) antibiotic efflux pump	685491	686132	641
Myco2b	tet(39)	tetracycline antibiotic	54.17	major facilitator superfamily (MFS) antibiotic efflux pump	4627679	4629415	1736
Myco7	tet(39)	tetracycline antibiotic	48.15	major facilitator superfamily (MFS) antibiotic efflux pump	4348114	4348755	641
Myco7	tet(39)	tetracycline antibiotic	54.17	major facilitator superfamily (MFS) antibiotic efflux pump	3240181	3241917	1736
Myco6	tet(38)	tetracycline antibiotic	57.14	major facilitator superfamily (MFS) antibiotic efflux pump	28209	28598	389
Myco6	tet(33)	tetracycline antibiotic	52.78	major facilitator superfamily (MFS) antibiotic efflux pump	540759	541559	800
Myco3a	tet(31)	tetracycline antibiotic	47.62	major facilitator superfamily (MFS) antibiotic efflux pump	1291858	1292280	422
Myco3b	tet(31)	tetracycline antibiotic	47.62	major facilitator superfamily (MFS) antibiotic efflux pump	1291861	1292283	422
Myco6	tet(31)	tetracycline antibiotic	50	major facilitator superfamily (MFS) antibiotic efflux pump	1034655	1034804	149
Myco4	tet(31)	tetracycline antibiotic	45.16	major facilitator superfamily (MFS) antibiotic efflux pump	1422855	1423748	893
Myco4	tet(31)	tetracycline antibiotic	47.62	major facilitator superfamily (MFS) antibiotic efflux pump	1160069	1160491	422
Myco1	tet(31)	tetracycline antibiotic	47.62	major facilitator superfamily (MFS) antibiotic efflux pump	1026799	1027221	422
Myco5	tet(31)	tetracycline antibiotic	47.62	major facilitator superfamily (MFS) antibiotic efflux pump	181636	182058	422
Myco5	tet(31)	tetracycline antibiotic	48.15	major facilitator superfamily (MFS) antibiotic efflux pump	136332	137225	893
Myco2a	tet(31)	tetracycline antibiotic	47.62	major facilitator superfamily (MFS) antibiotic efflux pump	3224904	3225326	422
Myco2a	tet(31)	tetracycline antibiotic	45.16	major facilitator superfamily (MFS) antibiotic efflux pump	2972139	2973032	893
Myco2b	tet(31)	tetracycline antibiotic	45.16	major facilitator superfamily (MFS) antibiotic efflux pump	2971506	2972399	893
Myco2b	tet(31)	tetracycline antibiotic	47.62	major facilitator superfamily (MFS) antibiotic efflux pump	3224272	3224694	422
Myco7	tet(31)	tetracycline antibiotic	48.15	major facilitator superfamily (MFS) antibiotic efflux pump	1588302	1589195	893
Myco3a	tap	tetracycline antibiotic	58.33	major facilitator superfamily (MFS) antibiotic efflux pump	3257603	3258838	1235
Myco3a	tap	tetracycline antibiotic	57.11	major facilitator superfamily (MFS) antibiotic efflux pump	1427304	1428575	1271
Myco3b	tap	tetracycline antibiotic	57.11	major facilitator superfamily (MFS) antibiotic efflux pump	1427306	1428577	1271
Myco3b	tap	tetracycline antibiotic	58.33	major facilitator superfamily (MFS) antibiotic efflux pump	3257626	3258861	1235
Myco6	tap	tetracycline antibiotic	54.17	major facilitator superfamily (MFS) antibiotic efflux pump	206401	207636	1235
Myco6	tap	tetracycline antibiotic	57.67	major facilitator superfamily (MFS) antibiotic efflux pump	1292735	1294006	1271
Myco4	tap	tetracycline antibiotic	54.17	major facilitator superfamily (MFS) antibiotic efflux pump	76531	77766	1235
Myco4	tap	tetracycline antibiotic	57.92	major facilitator superfamily (MFS) antibiotic efflux pump	1303820	1305091	1271
Myco1	tap	tetracycline antibiotic	57.92	major facilitator superfamily (MFS) antibiotic efflux pump	1155109	1156380	1271
Myco1	tap	tetracycline antibiotic	54.17	major facilitator superfamily (MFS) antibiotic efflux pump	2879393	2880628	1235
Myco5	tap	tetracycline antibiotic	54.17	major facilitator superfamily (MFS) antibiotic efflux pump	31538	32773	1235
Myco5	tap	tetracycline antibiotic	57.35	major facilitator superfamily (MFS) antibiotic efflux pump	17201	18472	1271
Myco2a	tap	tetracycline antibiotic	54.17	major facilitator superfamily (MFS) antibiotic efflux pump	1270215	1271450	1235
Myco2a	tap	tetracycline antibiotic	57.92	major facilitator superfamily (MFS) antibiotic efflux pump	3090667	3091938	1271
Myco2b	tap	tetracycline antibiotic	57.92	major facilitator superfamily (MFS) antibiotic efflux pump	3090034	3091305	1271
Myco2b	tap	tetracycline antibiotic	54.17	major facilitator superfamily (MFS) antibiotic efflux pump	1269588	1270823	1235
Myco7	tap	tetracycline antibiotic	57.11	major facilitator superfamily (MFS) antibiotic efflux pump	1707242	1708513	1271
Myco7	tap	tetracycline antibiotic	54.17	major facilitator superfamily (MFS) antibiotic efflux pump	4876183	4877418	1235
Myco3a	smeF	macrolide antibiotic; tetracycline antibiotic; fluoroquinolone antibiotic; phenicol antibiotic	55.17	resistance-nodulation-cell division (RND) antibiotic efflux pump	1506812	1508902	2090
Myco3b	smeF	macrolide antibiotic; tetracycline antibiotic; fluoroquinolone antibiotic; phenicol antibiotic	55.17	resistance-nodulation-cell division (RND) antibiotic efflux pump	1506814	1508904	2090
Myco6	smeF	macrolide antibiotic; tetracycline antibiotic; fluoroquinolone antibiotic; phenicol antibiotic	55.17	resistance-nodulation-cell division (RND) antibiotic efflux pump	1373059	1375149	2090
Myco4	smeF	macrolide antibiotic; tetracycline antibiotic; fluoroquinolone antibiotic; phenicol antibiotic	55.17	resistance-nodulation-cell division (RND) antibiotic efflux pump	1383045	1385126	2081
Myco1	smeF	macrolide antibiotic; tetracycline antibiotic; fluoroquinolone antibiotic; phenicol antibiotic	55.17	resistance-nodulation-cell division (RND) antibiotic efflux pump	1234345	1236435	2090
Myco5	smeF	macrolide antibiotic; tetracycline antibiotic; fluoroquinolone antibiotic; phenicol antibiotic	55.17	resistance-nodulation-cell division (RND) antibiotic efflux pump	96523	98604	2081
Myco2a	smeF	macrolide antibiotic; tetracycline antibiotic; fluoroquinolone antibiotic; phenicol antibiotic	55.17	resistance-nodulation-cell division (RND) antibiotic efflux pump	3010752	3012842	2090
Myco2b	smeF	macrolide antibiotic; tetracycline antibiotic; fluoroquinolone antibiotic; phenicol antibiotic	55.17	resistance-nodulation-cell division (RND) antibiotic efflux pump	3010119	3012209	2090
Myco7	smeF	macrolide antibiotic; tetracycline antibiotic; fluoroquinolone antibiotic; phenicol antibiotic	55.17	resistance-nodulation-cell division (RND) antibiotic efflux pump	1626924	1629005	2081
Myco3a	smeE	macrolide antibiotic; tetracycline antibiotic; fluoroquinolone antibiotic; phenicol antibiotic	50	resistance-nodulation-cell division (RND) antibiotic efflux pump	1041126	1041566	440
Myco3a	smeE	macrolide antibiotic; tetracycline antibiotic; fluoroquinolone antibiotic; phenicol antibiotic	50	resistance-nodulation-cell division (RND) antibiotic efflux pump	4556098	4556907	809
Myco3b	smeE	macrolide antibiotic; tetracycline antibiotic; fluoroquinolone antibiotic; phenicol antibiotic	50	resistance-nodulation-cell division (RND) antibiotic efflux pump	1041129	1041569	440
Myco3b	smeE	macrolide antibiotic; tetracycline antibiotic; fluoroquinolone antibiotic; phenicol antibiotic	50	resistance-nodulation-cell division (RND) antibiotic efflux pump	4556123	4556932	809
Myco6	smeE	macrolide antibiotic; tetracycline antibiotic; fluoroquinolone antibiotic; phenicol antibiotic	50	resistance-nodulation-cell division (RND) antibiotic efflux pump	936024	936464	440
Myco6	smeE	macrolide antibiotic; tetracycline antibiotic; fluoroquinolone antibiotic; phenicol antibiotic	50	resistance-nodulation-cell division (RND) antibiotic efflux pump	1590143	1590952	809
Myco6	smeE	macrolide antibiotic; tetracycline antibiotic; fluoroquinolone antibiotic; phenicol antibiotic	52.38	resistance-nodulation-cell division (RND) antibiotic efflux pump	711679	713313	1634
Myco4	smeE	macrolide antibiotic; tetracycline antibiotic; fluoroquinolone antibiotic; phenicol antibiotic	52.38	resistance-nodulation-cell division (RND) antibiotic efflux pump	531437	532975	1538
Myco4	smeE	macrolide antibiotic; tetracycline antibiotic; fluoroquinolone antibiotic; phenicol antibiotic	50	resistance-nodulation-cell division (RND) antibiotic efflux pump	478404	479213	809
Myco4	smeE	macrolide antibiotic; tetracycline antibiotic; fluoroquinolone antibiotic; phenicol antibiotic	50	resistance-nodulation-cell division (RND) antibiotic efflux pump	889729	890169	440
Myco1	smeE	macrolide antibiotic; tetracycline antibiotic; fluoroquinolone antibiotic; phenicol antibiotic	52.38	resistance-nodulation-cell division (RND) antibiotic efflux pump	3377894	3379528	1634
Myco1	smeE	macrolide antibiotic; tetracycline antibiotic; fluoroquinolone antibiotic; phenicol antibiotic	52.63	resistance-nodulation-cell division (RND) antibiotic efflux pump	507079	507213	134
Myco1	smeE	macrolide antibiotic; tetracycline antibiotic; fluoroquinolone antibiotic; phenicol antibiotic	50	resistance-nodulation-cell division (RND) antibiotic efflux pump	4237790	4238599	809
Myco1	smeE	macrolide antibiotic; tetracycline antibiotic; fluoroquinolone antibiotic; phenicol antibiotic	50	resistance-nodulation-cell division (RND) antibiotic efflux pump	736101	736541	440
Myco5	smeE	macrolide antibiotic; tetracycline antibiotic; fluoroquinolone antibiotic; phenicol antibiotic	50	resistance-nodulation-cell division (RND) antibiotic efflux pump	75234	76043	809
Myco5	smeE	macrolide antibiotic; tetracycline antibiotic; fluoroquinolone antibiotic; phenicol antibiotic	50	resistance-nodulation-cell division (RND) antibiotic efflux pump	39908	40348	440
Myco5	smeE	macrolide antibiotic; tetracycline antibiotic; fluoroquinolone antibiotic; phenicol antibiotic	52.38	resistance-nodulation-cell division (RND) antibiotic efflux pump	79828	81366	1538
Myco2a	smeE	macrolide antibiotic; tetracycline antibiotic; fluoroquinolone antibiotic; phenicol antibiotic	52.38	resistance-nodulation-cell division (RND) antibiotic efflux pump	713486	715120	1634
Myco2a	smeE	macrolide antibiotic; tetracycline antibiotic; fluoroquinolone antibiotic; phenicol antibiotic	50	resistance-nodulation-cell division (RND) antibiotic efflux pump	101572	102381	809
Myco2a	smeE	macrolide antibiotic; tetracycline antibiotic; fluoroquinolone antibiotic; phenicol antibiotic	50	resistance-nodulation-cell division (RND) antibiotic efflux pump	3565924	3566364	440
Myco2b	smeE	macrolide antibiotic; tetracycline antibiotic; fluoroquinolone antibiotic; phenicol antibiotic	50	resistance-nodulation-cell division (RND) antibiotic efflux pump	4936933	4937742	809
Myco2b	smeE	macrolide antibiotic; tetracycline antibiotic; fluoroquinolone antibiotic; phenicol antibiotic	52.38	resistance-nodulation-cell division (RND) antibiotic efflux pump	713486	715120	1634
Myco2b	smeE	macrolide antibiotic; tetracycline antibiotic; fluoroquinolone antibiotic; phenicol antibiotic	50	resistance-nodulation-cell division (RND) antibiotic efflux pump	3565294	3565734	440
Myco7	smeE	macrolide antibiotic; tetracycline antibiotic; fluoroquinolone antibiotic; phenicol antibiotic	52.38	resistance-nodulation-cell division (RND) antibiotic efflux pump	4376098	4377693	1595
Myco7	smeE	macrolide antibiotic; tetracycline antibiotic; fluoroquinolone antibiotic; phenicol antibiotic	50	resistance-nodulation-cell division (RND) antibiotic efflux pump	2082993	2083433	440
Myco7	smeE	macrolide antibiotic; tetracycline antibiotic; fluoroquinolone antibiotic; phenicol antibiotic	50	resistance-nodulation-cell division (RND) antibiotic efflux pump	3554896	3555705	809
Myco3a	Pseudomonas aeruginosa soxR	tetracycline antibiotic; cephalosporin; acridine dye; penam; triclosan; glycylcycline; fluoroquinolone antibiotic; phenicol antibiotic; rifamycin antibiotic	49.24	ATP-binding cassette (ABC) antibiotic efflux pump; major facilitator superfamily (MFS) antibiotic efflux pump; resistance-nodulation-cell division (RND) antibiotic efflux pump	2349235	2349687	452
Myco3b	Pseudomonas aeruginosa soxR	tetracycline antibiotic; cephalosporin; acridine dye; penam; triclosan; glycylcycline; fluoroquinolone antibiotic; phenicol antibiotic; rifamycin antibiotic	49.24	ATP-binding cassette (ABC) antibiotic efflux pump; major facilitator superfamily (MFS) antibiotic efflux pump; resistance-nodulation-cell division (RND) antibiotic efflux pump	2349258	2349710	452
Myco6	Pseudomonas aeruginosa soxR	tetracycline antibiotic; cephalosporin; acridine dye; penam; triclosan; glycylcycline; fluoroquinolone antibiotic; phenicol antibiotic; rifamycin antibiotic	49.24	ATP-binding cassette (ABC) antibiotic efflux pump; major facilitator superfamily (MFS) antibiotic efflux pump; resistance-nodulation-cell division (RND) antibiotic efflux pump	2102412	2102864	452
Myco4	Pseudomonas aeruginosa soxR	tetracycline antibiotic; cephalosporin; acridine dye; penam; triclosan; glycylcycline; fluoroquinolone antibiotic; phenicol antibiotic; rifamycin antibiotic	49.24	ATP-binding cassette (ABC) antibiotic efflux pump; major facilitator superfamily (MFS) antibiotic efflux pump; resistance-nodulation-cell division (RND) antibiotic efflux pump	2182624	2183076	452
Myco1	Pseudomonas aeruginosa soxR	tetracycline antibiotic; cephalosporin; acridine dye; penam; triclosan; glycylcycline; fluoroquinolone antibiotic; phenicol antibiotic; rifamycin antibiotic	49.24	ATP-binding cassette (ABC) antibiotic efflux pump; major facilitator superfamily (MFS) antibiotic efflux pump; resistance-nodulation-cell division (RND) antibiotic efflux pump	1981961	1982413	452
Myco5	Pseudomonas aeruginosa soxR	tetracycline antibiotic; cephalosporin; acridine dye; penam; triclosan; glycylcycline; fluoroquinolone antibiotic; phenicol antibiotic; rifamycin antibiotic	49.24	ATP-binding cassette (ABC) antibiotic efflux pump; major facilitator superfamily (MFS) antibiotic efflux pump; resistance-nodulation-cell division (RND) antibiotic efflux pump	68348	68800	452
Myco2a	Pseudomonas aeruginosa soxR	tetracycline antibiotic; cephalosporin; acridine dye; penam; triclosan; glycylcycline; fluoroquinolone antibiotic; phenicol antibiotic; rifamycin antibiotic	49.24	ATP-binding cassette (ABC) antibiotic efflux pump; major facilitator superfamily (MFS) antibiotic efflux pump; resistance-nodulation-cell division (RND) antibiotic efflux pump	2176962	2177414	452
Myco2b	Pseudomonas aeruginosa soxR	tetracycline antibiotic; cephalosporin; acridine dye; penam; triclosan; glycylcycline; fluoroquinolone antibiotic; phenicol antibiotic; rifamycin antibiotic	49.24	ATP-binding cassette (ABC) antibiotic efflux pump; major facilitator superfamily (MFS) antibiotic efflux pump; resistance-nodulation-cell division (RND) antibiotic efflux pump	2176322	2176774	452
Myco7	Pseudomonas aeruginosa soxR	tetracycline antibiotic; cephalosporin; acridine dye; penam; triclosan; glycylcycline; fluoroquinolone antibiotic; phenicol antibiotic; rifamycin antibiotic	49.24	ATP-binding cassette (ABC) antibiotic efflux pump; major facilitator superfamily (MFS) antibiotic efflux pump; resistance-nodulation-cell division (RND) antibiotic efflux pump	791879	792331	452
Myco4	Pseudomonas aeruginosa CpxR	sulfonamide antibiotic; penem; tetracycline antibiotic; aminocoumarin antibiotic; cephalosporin; macrolide antibiotic; carbapenem; cephamycin; aminoglycoside antibiotic; peptide antibiotic; diaminopyrimidine antibiotic; penam; monobactam; fluoroquinolone antibiotic; phenicol antibiotic	52.38	resistance-nodulation-cell division (RND) antibiotic efflux pump	439664	439768	104
Myco3a	otrC	tetracycline antibiotic	58.33	ATP-binding cassette (ABC) antibiotic efflux pump	1734123	1734275	152
Myco3b	otrC	tetracycline antibiotic	58.33	ATP-binding cassette (ABC) antibiotic efflux pump	1734125	1734277	152
Myco6	otrC	tetracycline antibiotic	58.33	ATP-binding cassette (ABC) antibiotic efflux pump	1589074	1589226	152
Myco6	otrC	tetracycline antibiotic	45.16	ATP-binding cassette (ABC) antibiotic efflux pump	208322	210826	2504
Myco1	otrC	tetracycline antibiotic	58.33	ATP-binding cassette (ABC) antibiotic efflux pump	1461647	1461799	152
Myco7	otrC	tetracycline antibiotic	58.33	ATP-binding cassette (ABC) antibiotic efflux pump	1372847	1372999	152
Myco3a	otr(A)	tetracycline antibiotic	50	tetracycline-resistant ribosomal protection protein	1039092	1040093	1001
Myco3b	otr(A)	tetracycline antibiotic	50	tetracycline-resistant ribosomal protection protein	1039095	1040096	1001
Myco6	otr(A)	tetracycline antibiotic	50	tetracycline-resistant ribosomal protection protein	933975	934973	998
Myco6	otr(A)	tetracycline antibiotic	66.67	tetracycline-resistant ribosomal protection protein	601715	602425	710
Myco4	otr(A)	tetracycline antibiotic	50	tetracycline-resistant ribosomal protection protein	887698	888696	998
Myco1	otr(A)	tetracycline antibiotic	50	tetracycline-resistant ribosomal protection protein	734070	735068	998
Myco5	otr(A)	tetracycline antibiotic	50	tetracycline-resistant ribosomal protection protein	37877	38875	998
Myco2a	otr(A)	tetracycline antibiotic	50	tetracycline-resistant ribosomal protection protein	3567397	3568395	998
Myco2b	otr(A)	tetracycline antibiotic	50	tetracycline-resistant ribosomal protection protein	3566767	3567765	998
Myco7	otr(A)	tetracycline antibiotic	50	tetracycline-resistant ribosomal protection protein	2084481	2085464	983
Myco3a	oqxB	diaminopyrimidine antibiotic; glycylcycline; tetracycline antibiotic; nitrofuran antibiotic; fluoroquinolone antibiotic	47.83	resistance-nodulation-cell division (RND) antibiotic efflux pump	151434	151556	122
Myco3a	oqxB	diaminopyrimidine antibiotic; glycylcycline; tetracycline antibiotic; nitrofuran antibiotic; fluoroquinolone antibiotic	56.25	resistance-nodulation-cell division (RND) antibiotic efflux pump	883833	884174	341
Myco3b	oqxB	diaminopyrimidine antibiotic; glycylcycline; tetracycline antibiotic; nitrofuran antibiotic; fluoroquinolone antibiotic	47.83	resistance-nodulation-cell division (RND) antibiotic efflux pump	151434	151556	122
Myco3b	oqxB	diaminopyrimidine antibiotic; glycylcycline; tetracycline antibiotic; nitrofuran antibiotic; fluoroquinolone antibiotic	56.25	resistance-nodulation-cell division (RND) antibiotic efflux pump	883836	884177	341
Myco6	oqxB	diaminopyrimidine antibiotic; glycylcycline; tetracycline antibiotic; nitrofuran antibiotic; fluoroquinolone antibiotic	56.25	resistance-nodulation-cell division (RND) antibiotic efflux pump	895647	895988	341
Myco4	oqxB	diaminopyrimidine antibiotic; glycylcycline; tetracycline antibiotic; nitrofuran antibiotic; fluoroquinolone antibiotic	56.25	resistance-nodulation-cell division (RND) antibiotic efflux pump	841769	842110	341
Myco1	oqxB	diaminopyrimidine antibiotic; glycylcycline; tetracycline antibiotic; nitrofuran antibiotic; fluoroquinolone antibiotic	56.25	resistance-nodulation-cell division (RND) antibiotic efflux pump	693704	694045	341
Myco5	oqxB	diaminopyrimidine antibiotic; glycylcycline; tetracycline antibiotic; nitrofuran antibiotic; fluoroquinolone antibiotic	56.25	resistance-nodulation-cell division (RND) antibiotic efflux pump	171258	171599	341
Myco2a	oqxB	diaminopyrimidine antibiotic; glycylcycline; tetracycline antibiotic; nitrofuran antibiotic; fluoroquinolone antibiotic	56.25	resistance-nodulation-cell division (RND) antibiotic efflux pump	3613983	3614324	341
Myco2b	oqxB	diaminopyrimidine antibiotic; glycylcycline; tetracycline antibiotic; nitrofuran antibiotic; fluoroquinolone antibiotic	56.25	resistance-nodulation-cell division (RND) antibiotic efflux pump	3613353	3613694	341
Myco7	oqxB	diaminopyrimidine antibiotic; glycylcycline; tetracycline antibiotic; nitrofuran antibiotic; fluoroquinolone antibiotic	56.25	resistance-nodulation-cell division (RND) antibiotic efflux pump	2162947	2163288	341
Myco3a	OprM	sulfonamide antibiotic; penem; tetracycline antibiotic; aminocoumarin antibiotic; cephalosporin; macrolide antibiotic; carbapenem; cephamycin; peptide antibiotic; acridine dye; diaminopyrimidine antibiotic; penam; aminoglycoside antibiotic; phenicol antibiotic; monobactam; fluoroquinolone antibiotic	48.39	resistance-nodulation-cell division (RND) antibiotic efflux pump	4492158	4493168	1010
Myco3b	OprM	sulfonamide antibiotic; penem; tetracycline antibiotic; aminocoumarin antibiotic; cephalosporin; macrolide antibiotic; carbapenem; cephamycin; peptide antibiotic; acridine dye; diaminopyrimidine antibiotic; penam; aminoglycoside antibiotic; phenicol antibiotic; monobactam; fluoroquinolone antibiotic	48.39	resistance-nodulation-cell division (RND) antibiotic efflux pump	4492183	4493193	1010
Myco3a	OprJ	penam; aminocoumarin antibiotic; macrolide antibiotic; phenicol antibiotic; cephalosporin; diaminopyrimidine antibiotic; tetracycline antibiotic; fluoroquinolone antibiotic; aminoglycoside antibiotic	47.83	resistance-nodulation-cell division (RND) antibiotic efflux pump	4490739	4490897	158
Myco3b	OprJ	penam; aminocoumarin antibiotic; macrolide antibiotic; phenicol antibiotic; cephalosporin; diaminopyrimidine antibiotic; tetracycline antibiotic; fluoroquinolone antibiotic; aminoglycoside antibiotic	47.83	resistance-nodulation-cell division (RND) antibiotic efflux pump	4490764	4490922	158
Myco6	OprJ	penam; aminocoumarin antibiotic; macrolide antibiotic; phenicol antibiotic; cephalosporin; diaminopyrimidine antibiotic; tetracycline antibiotic; fluoroquinolone antibiotic; aminoglycoside antibiotic	48	resistance-nodulation-cell division (RND) antibiotic efflux pump	1114305	1114616	311
Myco1	OprJ	penam; aminocoumarin antibiotic; macrolide antibiotic; phenicol antibiotic; cephalosporin; diaminopyrimidine antibiotic; tetracycline antibiotic; fluoroquinolone antibiotic; aminoglycoside antibiotic	48	resistance-nodulation-cell division (RND) antibiotic efflux pump	3716675	3716986	311
Myco5	OprJ	penam; aminocoumarin antibiotic; macrolide antibiotic; phenicol antibiotic; cephalosporin; diaminopyrimidine antibiotic; tetracycline antibiotic; fluoroquinolone antibiotic; aminoglycoside antibiotic	48	resistance-nodulation-cell division (RND) antibiotic efflux pump	112601	112912	311
Myco7	OprJ	penam; aminocoumarin antibiotic; macrolide antibiotic; phenicol antibiotic; cephalosporin; diaminopyrimidine antibiotic; tetracycline antibiotic; fluoroquinolone antibiotic; aminoglycoside antibiotic	48	resistance-nodulation-cell division (RND) antibiotic efflux pump	4031990	4032301	311
Myco4	OprA	macrolide antibiotic; carbapenem; tetracycline antibiotic; aminoglycoside antibiotic; fluoroquinolone antibiotic	46.15	resistance-nodulation-cell division (RND) antibiotic efflux pump	295295	296131	836
Myco2a	OprA	macrolide antibiotic; carbapenem; tetracycline antibiotic; aminoglycoside antibiotic; fluoroquinolone antibiotic	46.15	resistance-nodulation-cell division (RND) antibiotic efflux pump	1051855	1052691	836
Myco2b	OprA	macrolide antibiotic; carbapenem; tetracycline antibiotic; aminoglycoside antibiotic; fluoroquinolone antibiotic	46.15	resistance-nodulation-cell division (RND) antibiotic efflux pump	1051855	1052691	836
Myco7	OprA	macrolide antibiotic; carbapenem; tetracycline antibiotic; aminoglycoside antibiotic; fluoroquinolone antibiotic	46.15	resistance-nodulation-cell division (RND) antibiotic efflux pump	4659424	4660260	836
Myco5	OpmD	acridine dye; tetracycline antibiotic; fluoroquinolone antibiotic	55	resistance-nodulation-cell division (RND) antibiotic efflux pump	292771	294213	1442
Myco7	OpmD	acridine dye; tetracycline antibiotic; fluoroquinolone antibiotic	52.17	resistance-nodulation-cell division (RND) antibiotic efflux pump	4939660	4940385	725
Myco7	OpmD	acridine dye; tetracycline antibiotic; fluoroquinolone antibiotic	55	resistance-nodulation-cell division (RND) antibiotic efflux pump	1741221	1742663	1442
Myco3a	OpmB	aminocoumarin antibiotic; macrolide antibiotic; tetracycline antibiotic; monobactam	53.33	resistance-nodulation-cell division (RND) antibiotic efflux pump	3194083	3194814	731
Myco3b	OpmB	aminocoumarin antibiotic; macrolide antibiotic; tetracycline antibiotic; monobactam	53.33	resistance-nodulation-cell division (RND) antibiotic efflux pump	3194106	3194837	731
Myco1	OpmB	aminocoumarin antibiotic; macrolide antibiotic; tetracycline antibiotic; monobactam	56.25	resistance-nodulation-cell division (RND) antibiotic efflux pump	529973	530107	134
Myco3a	nalC	sulfonamide antibiotic; penem; tetracycline antibiotic; aminocoumarin antibiotic; cephalosporin; macrolide antibiotic; carbapenem; cephamycin; peptide antibiotic; diaminopyrimidine antibiotic; penam; monobactam; fluoroquinolone antibiotic; phenicol antibiotic	46.94	resistance-nodulation-cell division (RND) antibiotic efflux pump	4777049	4777630	581
Myco3b	nalC	sulfonamide antibiotic; penem; tetracycline antibiotic; aminocoumarin antibiotic; cephalosporin; macrolide antibiotic; carbapenem; cephamycin; peptide antibiotic; diaminopyrimidine antibiotic; penam; monobactam; fluoroquinolone antibiotic; phenicol antibiotic	46.94	resistance-nodulation-cell division (RND) antibiotic efflux pump	4776946	4777527	581
Myco6	nalC	sulfonamide antibiotic; penem; tetracycline antibiotic; aminocoumarin antibiotic; cephalosporin; macrolide antibiotic; carbapenem; cephamycin; peptide antibiotic; diaminopyrimidine antibiotic; penam; monobactam; fluoroquinolone antibiotic; phenicol antibiotic	45.45	resistance-nodulation-cell division (RND) antibiotic efflux pump	2063674	2064117	443
Myco6	nalC	sulfonamide antibiotic; penem; tetracycline antibiotic; aminocoumarin antibiotic; cephalosporin; macrolide antibiotic; carbapenem; cephamycin; peptide antibiotic; diaminopyrimidine antibiotic; penam; monobactam; fluoroquinolone antibiotic; phenicol antibiotic	46.94	resistance-nodulation-cell division (RND) antibiotic efflux pump	1803080	1803661	581
Myco1	nalC	sulfonamide antibiotic; penem; tetracycline antibiotic; aminocoumarin antibiotic; cephalosporin; macrolide antibiotic; carbapenem; cephamycin; peptide antibiotic; diaminopyrimidine antibiotic; penam; monobactam; fluoroquinolone antibiotic; phenicol antibiotic	46.94	resistance-nodulation-cell division (RND) antibiotic efflux pump	4451143	4451724	581
Myco1	nalC	sulfonamide antibiotic; penem; tetracycline antibiotic; aminocoumarin antibiotic; cephalosporin; macrolide antibiotic; carbapenem; cephamycin; peptide antibiotic; diaminopyrimidine antibiotic; penam; monobactam; fluoroquinolone antibiotic; phenicol antibiotic	45.45	resistance-nodulation-cell division (RND) antibiotic efflux pump	1943221	1943664	443
Myco5	nalC	sulfonamide antibiotic; penem; tetracycline antibiotic; aminocoumarin antibiotic; cephalosporin; macrolide antibiotic; carbapenem; cephamycin; peptide antibiotic; diaminopyrimidine antibiotic; penam; monobactam; fluoroquinolone antibiotic; phenicol antibiotic	46.94	resistance-nodulation-cell division (RND) antibiotic efflux pump	123146	123727	581
Myco7	nalC	sulfonamide antibiotic; penem; tetracycline antibiotic; aminocoumarin antibiotic; cephalosporin; macrolide antibiotic; carbapenem; cephamycin; peptide antibiotic; diaminopyrimidine antibiotic; penam; monobactam; fluoroquinolone antibiotic; phenicol antibiotic	45.45	resistance-nodulation-cell division (RND) antibiotic efflux pump	830636	831079	443
Myco7	nalC	sulfonamide antibiotic; penem; tetracycline antibiotic; aminocoumarin antibiotic; cephalosporin; macrolide antibiotic; carbapenem; cephamycin; peptide antibiotic; diaminopyrimidine antibiotic; penam; monobactam; fluoroquinolone antibiotic; phenicol antibiotic	46.94	resistance-nodulation-cell division (RND) antibiotic efflux pump	3336569	3337150	581
Myco3a	MuxC	aminocoumarin antibiotic; macrolide antibiotic; tetracycline antibiotic; monobactam	45.83	resistance-nodulation-cell division (RND) antibiotic efflux pump	2497731	2498273	542
Myco3a	MuxC	aminocoumarin antibiotic; macrolide antibiotic; tetracycline antibiotic; monobactam	52.94	resistance-nodulation-cell division (RND) antibiotic efflux pump	1617394	1617684	290
Myco3a	MuxC	aminocoumarin antibiotic; macrolide antibiotic; tetracycline antibiotic; monobactam	63.64	resistance-nodulation-cell division (RND) antibiotic efflux pump	1488684	1489259	575
Myco3a	MuxC	aminocoumarin antibiotic; macrolide antibiotic; tetracycline antibiotic; monobactam	45.16	resistance-nodulation-cell division (RND) antibiotic efflux pump	1209978	1210322	344
Myco3b	MuxC	aminocoumarin antibiotic; macrolide antibiotic; tetracycline antibiotic; monobactam	52.94	resistance-nodulation-cell division (RND) antibiotic efflux pump	1617396	1617686	290
Myco3b	MuxC	aminocoumarin antibiotic; macrolide antibiotic; tetracycline antibiotic; monobactam	63.64	resistance-nodulation-cell division (RND) antibiotic efflux pump	1488686	1489261	575
Myco3b	MuxC	aminocoumarin antibiotic; macrolide antibiotic; tetracycline antibiotic; monobactam	45.83	resistance-nodulation-cell division (RND) antibiotic efflux pump	2497754	2498296	542
Myco3b	MuxC	aminocoumarin antibiotic; macrolide antibiotic; tetracycline antibiotic; monobactam	45.16	resistance-nodulation-cell division (RND) antibiotic efflux pump	1209981	1210325	344
Myco6	MuxC	aminocoumarin antibiotic; macrolide antibiotic; tetracycline antibiotic; monobactam	45.16	resistance-nodulation-cell division (RND) antibiotic efflux pump	1080675	1081049	374
Myco6	MuxC	aminocoumarin antibiotic; macrolide antibiotic; tetracycline antibiotic; monobactam	45.83	resistance-nodulation-cell division (RND) antibiotic efflux pump	2254817	2255359	542
Myco4	MuxC	aminocoumarin antibiotic; macrolide antibiotic; tetracycline antibiotic; monobactam	63.64	resistance-nodulation-cell division (RND) antibiotic efflux pump	1364913	1365488	575
Myco1	MuxC	aminocoumarin antibiotic; macrolide antibiotic; tetracycline antibiotic; monobactam	63.64	resistance-nodulation-cell division (RND) antibiotic efflux pump	1216214	1216789	575
Myco5	MuxC	aminocoumarin antibiotic; macrolide antibiotic; tetracycline antibiotic; monobactam	63.64	resistance-nodulation-cell division (RND) antibiotic efflux pump	78390	78965	575
Myco5	MuxC	aminocoumarin antibiotic; macrolide antibiotic; tetracycline antibiotic; monobactam	87.5	resistance-nodulation-cell division (RND) antibiotic efflux pump	2	253	251
Myco2a	MuxC	aminocoumarin antibiotic; macrolide antibiotic; tetracycline antibiotic; monobactam	63.64	resistance-nodulation-cell division (RND) antibiotic efflux pump	3030270	3030845	575
Myco2b	MuxC	aminocoumarin antibiotic; macrolide antibiotic; tetracycline antibiotic; monobactam	63.64	resistance-nodulation-cell division (RND) antibiotic efflux pump	3029637	3030212	575
Myco7	MuxC	aminocoumarin antibiotic; macrolide antibiotic; tetracycline antibiotic; monobactam	63.64	resistance-nodulation-cell division (RND) antibiotic efflux pump	1646565	1647140	575
Myco1	MuxB	aminocoumarin antibiotic; macrolide antibiotic; tetracycline antibiotic; monobactam	60	resistance-nodulation-cell division (RND) antibiotic efflux pump	879430	879657	227
Myco1	MuxA	aminocoumarin antibiotic; macrolide antibiotic; tetracycline antibiotic; monobactam	52.63	resistance-nodulation-cell division (RND) antibiotic efflux pump	2210260	2210775	515
Myco7	MuxA	aminocoumarin antibiotic; macrolide antibiotic; tetracycline antibiotic; monobactam	51.61	resistance-nodulation-cell division (RND) antibiotic efflux pump	1386303	1386716	413
Myco3a	mgrA	penam; acridine dye; cephalosporin; tetracycline antibiotic; peptide antibiotic; fluoroquinolone antibiotic	56.25	ATP-binding cassette (ABC) antibiotic efflux pump; major facilitator superfamily (MFS) antibiotic efflux pump	4784310	4784750	440
Myco3b	mgrA	penam; acridine dye; cephalosporin; tetracycline antibiotic; peptide antibiotic; fluoroquinolone antibiotic	56.25	ATP-binding cassette (ABC) antibiotic efflux pump; major facilitator superfamily (MFS) antibiotic efflux pump	4784207	4784647	440
Myco6	MexZ	tetracycline antibiotic; macrolide antibiotic; carbapenem; cephalosporin; aminoglycoside antibiotic; acridine dye; penam; cephamycin; fluoroquinolone antibiotic; phenicol antibiotic	45.28	resistance-nodulation-cell division (RND) antibiotic efflux pump	99944	100576	632
Myco4	MexZ	tetracycline antibiotic; macrolide antibiotic; carbapenem; cephalosporin; aminoglycoside antibiotic; acridine dye; penam; cephamycin; fluoroquinolone antibiotic; phenicol antibiotic	45.28	resistance-nodulation-cell division (RND) antibiotic efflux pump	89095	89727	632
Myco1	MexZ	tetracycline antibiotic; macrolide antibiotic; carbapenem; cephalosporin; aminoglycoside antibiotic; acridine dye; penam; cephamycin; fluoroquinolone antibiotic; phenicol antibiotic	47.5	resistance-nodulation-cell division (RND) antibiotic efflux pump	1949081	1949710	629
Myco1	MexZ	tetracycline antibiotic; macrolide antibiotic; carbapenem; cephalosporin; aminoglycoside antibiotic; acridine dye; penam; cephamycin; fluoroquinolone antibiotic; phenicol antibiotic	45.28	resistance-nodulation-cell division (RND) antibiotic efflux pump	4825766	4826398	632
Myco5	MexZ	tetracycline antibiotic; macrolide antibiotic; carbapenem; cephalosporin; aminoglycoside antibiotic; acridine dye; penam; cephamycin; fluoroquinolone antibiotic; phenicol antibiotic	47.5	resistance-nodulation-cell division (RND) antibiotic efflux pump	35462	36091	629
Myco5	MexZ	tetracycline antibiotic; macrolide antibiotic; carbapenem; cephalosporin; aminoglycoside antibiotic; acridine dye; penam; cephamycin; fluoroquinolone antibiotic; phenicol antibiotic	45.28	resistance-nodulation-cell division (RND) antibiotic efflux pump	83828	84460	632
Myco2a	MexZ	tetracycline antibiotic; macrolide antibiotic; carbapenem; cephalosporin; aminoglycoside antibiotic; acridine dye; penam; cephamycin; fluoroquinolone antibiotic; phenicol antibiotic	45.28	resistance-nodulation-cell division (RND) antibiotic efflux pump	86892	87524	632
Myco2b	MexZ	tetracycline antibiotic; macrolide antibiotic; carbapenem; cephalosporin; aminoglycoside antibiotic; acridine dye; penam; cephamycin; fluoroquinolone antibiotic; phenicol antibiotic	45.28	resistance-nodulation-cell division (RND) antibiotic efflux pump	4335671	4336303	632
Myco7	MexZ	tetracycline antibiotic; macrolide antibiotic; carbapenem; cephalosporin; aminoglycoside antibiotic; acridine dye; penam; cephamycin; fluoroquinolone antibiotic; phenicol antibiotic	45.28	resistance-nodulation-cell division (RND) antibiotic efflux pump	2922896	2923528	632
Myco7	MexZ	tetracycline antibiotic; macrolide antibiotic; carbapenem; cephalosporin; aminoglycoside antibiotic; acridine dye; penam; cephamycin; fluoroquinolone antibiotic; phenicol antibiotic	47.5	resistance-nodulation-cell division (RND) antibiotic efflux pump	824582	825211	629
Myco3a	mexY	tetracycline antibiotic; macrolide antibiotic; carbapenem; cephalosporin; aminoglycoside antibiotic; acridine dye; penam; cephamycin; fluoroquinolone antibiotic; phenicol antibiotic	45.83	resistance-nodulation-cell division (RND) antibiotic efflux pump	1994657	1994878	221
Myco3b	mexY	tetracycline antibiotic; macrolide antibiotic; carbapenem; cephalosporin; aminoglycoside antibiotic; acridine dye; penam; cephamycin; fluoroquinolone antibiotic; phenicol antibiotic	45.83	resistance-nodulation-cell division (RND) antibiotic efflux pump	1994659	1994880	221
Myco6	mexY	tetracycline antibiotic; macrolide antibiotic; carbapenem; cephalosporin; aminoglycoside antibiotic; acridine dye; penam; cephamycin; fluoroquinolone antibiotic; phenicol antibiotic	57.14	resistance-nodulation-cell division (RND) antibiotic efflux pump	1073129	1073680	551
Myco6	mexY	tetracycline antibiotic; macrolide antibiotic; carbapenem; cephalosporin; aminoglycoside antibiotic; acridine dye; penam; cephamycin; fluoroquinolone antibiotic; phenicol antibiotic	45.83	resistance-nodulation-cell division (RND) antibiotic efflux pump	1802383	1802604	221
Myco4	mexY	tetracycline antibiotic; macrolide antibiotic; carbapenem; cephalosporin; aminoglycoside antibiotic; acridine dye; penam; cephamycin; fluoroquinolone antibiotic; phenicol antibiotic	47.37	resistance-nodulation-cell division (RND) antibiotic efflux pump	347347	347628	281
Myco4	mexY	tetracycline antibiotic; macrolide antibiotic; carbapenem; cephalosporin; aminoglycoside antibiotic; acridine dye; penam; cephamycin; fluoroquinolone antibiotic; phenicol antibiotic	45.83	resistance-nodulation-cell division (RND) antibiotic efflux pump	1837633	1837854	221
Myco1	mexY	tetracycline antibiotic; macrolide antibiotic; carbapenem; cephalosporin; aminoglycoside antibiotic; acridine dye; penam; cephamycin; fluoroquinolone antibiotic; phenicol antibiotic	45.83	resistance-nodulation-cell division (RND) antibiotic efflux pump	1679452	1679673	221
Myco5	mexY	tetracycline antibiotic; macrolide antibiotic; carbapenem; cephalosporin; aminoglycoside antibiotic; acridine dye; penam; cephamycin; fluoroquinolone antibiotic; phenicol antibiotic	45.83	resistance-nodulation-cell division (RND) antibiotic efflux pump	210844	211065	221
Myco5	mexY	tetracycline antibiotic; macrolide antibiotic; carbapenem; cephalosporin; aminoglycoside antibiotic; acridine dye; penam; cephamycin; fluoroquinolone antibiotic; phenicol antibiotic	50	resistance-nodulation-cell division (RND) antibiotic efflux pump	91698	91973	275
Myco2a	mexY	tetracycline antibiotic; macrolide antibiotic; carbapenem; cephalosporin; aminoglycoside antibiotic; acridine dye; penam; cephamycin; fluoroquinolone antibiotic; phenicol antibiotic	45.83	resistance-nodulation-cell division (RND) antibiotic efflux pump	2522196	2522417	221
Myco2b	mexY	tetracycline antibiotic; macrolide antibiotic; carbapenem; cephalosporin; aminoglycoside antibiotic; acridine dye; penam; cephamycin; fluoroquinolone antibiotic; phenicol antibiotic	45.83	resistance-nodulation-cell division (RND) antibiotic efflux pump	2521556	2521777	221
Myco7	mexY	tetracycline antibiotic; macrolide antibiotic; carbapenem; cephalosporin; aminoglycoside antibiotic; acridine dye; penam; cephamycin; fluoroquinolone antibiotic; phenicol antibiotic	45.83	resistance-nodulation-cell division (RND) antibiotic efflux pump	1153701	1153922	221
Myco3a	mexX	tetracycline antibiotic; macrolide antibiotic; carbapenem; cephalosporin; aminoglycoside antibiotic; acridine dye; penam; cephamycin; fluoroquinolone antibiotic; phenicol antibiotic	47.83	resistance-nodulation-cell division (RND) antibiotic efflux pump	552570	553844	1274
Myco3b	mexX	tetracycline antibiotic; macrolide antibiotic; carbapenem; cephalosporin; aminoglycoside antibiotic; acridine dye; penam; cephamycin; fluoroquinolone antibiotic; phenicol antibiotic	47.83	resistance-nodulation-cell division (RND) antibiotic efflux pump	552573	553847	1274
Myco6	mexX	tetracycline antibiotic; macrolide antibiotic; carbapenem; cephalosporin; aminoglycoside antibiotic; acridine dye; penam; cephamycin; fluoroquinolone antibiotic; phenicol antibiotic	47.83	resistance-nodulation-cell division (RND) antibiotic efflux pump	561717	562991	1274
Myco4	mexX	tetracycline antibiotic; macrolide antibiotic; carbapenem; cephalosporin; aminoglycoside antibiotic; acridine dye; penam; cephamycin; fluoroquinolone antibiotic; phenicol antibiotic	47.83	resistance-nodulation-cell division (RND) antibiotic efflux pump	518981	520255	1274
Myco1	mexX	tetracycline antibiotic; macrolide antibiotic; carbapenem; cephalosporin; aminoglycoside antibiotic; acridine dye; penam; cephamycin; fluoroquinolone antibiotic; phenicol antibiotic	47.83	resistance-nodulation-cell division (RND) antibiotic efflux pump	324895	326169	1274
Myco5	mexX	tetracycline antibiotic; macrolide antibiotic; carbapenem; cephalosporin; aminoglycoside antibiotic; acridine dye; penam; cephamycin; fluoroquinolone antibiotic; phenicol antibiotic	47.83	resistance-nodulation-cell division (RND) antibiotic efflux pump	18387	19661	1274
Myco2a	mexX	tetracycline antibiotic; macrolide antibiotic; carbapenem; cephalosporin; aminoglycoside antibiotic; acridine dye; penam; cephamycin; fluoroquinolone antibiotic; phenicol antibiotic	47.83	resistance-nodulation-cell division (RND) antibiotic efflux pump	486579	487853	1274
Myco2b	mexX	tetracycline antibiotic; macrolide antibiotic; carbapenem; cephalosporin; aminoglycoside antibiotic; acridine dye; penam; cephamycin; fluoroquinolone antibiotic; phenicol antibiotic	47.83	resistance-nodulation-cell division (RND) antibiotic efflux pump	3935338	3936612	1274
Myco7	mexX	tetracycline antibiotic; macrolide antibiotic; carbapenem; cephalosporin; aminoglycoside antibiotic; acridine dye; penam; cephamycin; fluoroquinolone antibiotic; phenicol antibiotic	47.83	resistance-nodulation-cell division (RND) antibiotic efflux pump	2509928	2511202	1274
Myco3a	MexW	macrolide antibiotic; acridine dye; tetracycline antibiotic; fluoroquinolone antibiotic; phenicol antibiotic	56.25	resistance-nodulation-cell division (RND) antibiotic efflux pump	2037553	2037858	305
Myco3a	MexW	macrolide antibiotic; acridine dye; tetracycline antibiotic; fluoroquinolone antibiotic; phenicol antibiotic	50	resistance-nodulation-cell division (RND) antibiotic efflux pump	1823220	1823519	299
Myco3a	MexW	macrolide antibiotic; acridine dye; tetracycline antibiotic; fluoroquinolone antibiotic; phenicol antibiotic	51.85	resistance-nodulation-cell division (RND) antibiotic efflux pump	150114	150527	413
Myco3b	MexW	macrolide antibiotic; acridine dye; tetracycline antibiotic; fluoroquinolone antibiotic; phenicol antibiotic	51.85	resistance-nodulation-cell division (RND) antibiotic efflux pump	150114	150527	413
Myco3b	MexW	macrolide antibiotic; acridine dye; tetracycline antibiotic; fluoroquinolone antibiotic; phenicol antibiotic	50	resistance-nodulation-cell division (RND) antibiotic efflux pump	1823222	1823521	299
Myco3b	MexW	macrolide antibiotic; acridine dye; tetracycline antibiotic; fluoroquinolone antibiotic; phenicol antibiotic	56.25	resistance-nodulation-cell division (RND) antibiotic efflux pump	2037555	2037860	305
Myco6	MexW	macrolide antibiotic; acridine dye; tetracycline antibiotic; fluoroquinolone antibiotic; phenicol antibiotic	55.56	resistance-nodulation-cell division (RND) antibiotic efflux pump	1844425	1844874	449
Myco6	MexW	macrolide antibiotic; acridine dye; tetracycline antibiotic; fluoroquinolone antibiotic; phenicol antibiotic	55.56	resistance-nodulation-cell division (RND) antibiotic efflux pump	115791	116204	413
Myco4	MexW	macrolide antibiotic; acridine dye; tetracycline antibiotic; fluoroquinolone antibiotic; phenicol antibiotic	51.85	resistance-nodulation-cell division (RND) antibiotic efflux pump	103815	104228	413
Myco4	MexW	macrolide antibiotic; acridine dye; tetracycline antibiotic; fluoroquinolone antibiotic; phenicol antibiotic	56.25	resistance-nodulation-cell division (RND) antibiotic efflux pump	1879830	1880123	293
Myco1	MexW	macrolide antibiotic; acridine dye; tetracycline antibiotic; fluoroquinolone antibiotic; phenicol antibiotic	51.85	resistance-nodulation-cell division (RND) antibiotic efflux pump	4840486	4840899	413
Myco1	MexW	macrolide antibiotic; acridine dye; tetracycline antibiotic; fluoroquinolone antibiotic; phenicol antibiotic	56.25	resistance-nodulation-cell division (RND) antibiotic efflux pump	1721638	1721943	305
Myco5	MexW	macrolide antibiotic; acridine dye; tetracycline antibiotic; fluoroquinolone antibiotic; phenicol antibiotic	56.25	resistance-nodulation-cell division (RND) antibiotic efflux pump	168574	168867	293
Myco5	MexW	macrolide antibiotic; acridine dye; tetracycline antibiotic; fluoroquinolone antibiotic; phenicol antibiotic	51.85	resistance-nodulation-cell division (RND) antibiotic efflux pump	98550	98963	413
Myco2a	MexW	macrolide antibiotic; acridine dye; tetracycline antibiotic; fluoroquinolone antibiotic; phenicol antibiotic	51.85	resistance-nodulation-cell division (RND) antibiotic efflux pump	101614	102027	413
Myco2a	MexW	macrolide antibiotic; acridine dye; tetracycline antibiotic; fluoroquinolone antibiotic; phenicol antibiotic	60	resistance-nodulation-cell division (RND) antibiotic efflux pump	2479927	2480334	407
Myco2b	MexW	macrolide antibiotic; acridine dye; tetracycline antibiotic; fluoroquinolone antibiotic; phenicol antibiotic	60	resistance-nodulation-cell division (RND) antibiotic efflux pump	2479287	2479658	371
Myco2b	MexW	macrolide antibiotic; acridine dye; tetracycline antibiotic; fluoroquinolone antibiotic; phenicol antibiotic	51.85	resistance-nodulation-cell division (RND) antibiotic efflux pump	4321168	4321581	413
Myco7	MexW	macrolide antibiotic; acridine dye; tetracycline antibiotic; fluoroquinolone antibiotic; phenicol antibiotic	51.85	resistance-nodulation-cell division (RND) antibiotic efflux pump	2908394	2908807	413
Myco7	MexW	macrolide antibiotic; acridine dye; tetracycline antibiotic; fluoroquinolone antibiotic; phenicol antibiotic	56.25	resistance-nodulation-cell division (RND) antibiotic efflux pump	1111443	1111736	293
Myco3a	MexV	macrolide antibiotic; acridine dye; tetracycline antibiotic; fluoroquinolone antibiotic; phenicol antibiotic	51.61	resistance-nodulation-cell division (RND) antibiotic efflux pump	3672731	3672949	218
Myco3b	MexV	macrolide antibiotic; acridine dye; tetracycline antibiotic; fluoroquinolone antibiotic; phenicol antibiotic	51.61	resistance-nodulation-cell division (RND) antibiotic efflux pump	3672754	3672972	218
Myco6	MexV	macrolide antibiotic; acridine dye; tetracycline antibiotic; fluoroquinolone antibiotic; phenicol antibiotic	51.61	resistance-nodulation-cell division (RND) antibiotic efflux pump	640061	640279	218
Myco4	MexV	macrolide antibiotic; acridine dye; tetracycline antibiotic; fluoroquinolone antibiotic; phenicol antibiotic	51.61	resistance-nodulation-cell division (RND) antibiotic efflux pump	601791	602009	218
Myco1	MexV	macrolide antibiotic; acridine dye; tetracycline antibiotic; fluoroquinolone antibiotic; phenicol antibiotic	51.61	resistance-nodulation-cell division (RND) antibiotic efflux pump	3308864	3309082	218
Myco5	MexV	macrolide antibiotic; acridine dye; tetracycline antibiotic; fluoroquinolone antibiotic; phenicol antibiotic	51.61	resistance-nodulation-cell division (RND) antibiotic efflux pump	10797	11015	218
Myco2a	MexV	macrolide antibiotic; acridine dye; tetracycline antibiotic; fluoroquinolone antibiotic; phenicol antibiotic	51.61	resistance-nodulation-cell division (RND) antibiotic efflux pump	783936	784154	218
Myco2b	MexV	macrolide antibiotic; acridine dye; tetracycline antibiotic; fluoroquinolone antibiotic; phenicol antibiotic	51.61	resistance-nodulation-cell division (RND) antibiotic efflux pump	783936	784154	218
Myco7	MexV	macrolide antibiotic; acridine dye; tetracycline antibiotic; fluoroquinolone antibiotic; phenicol antibiotic	51.61	resistance-nodulation-cell division (RND) antibiotic efflux pump	4446485	4446703	218
Myco7	MexV	macrolide antibiotic; acridine dye; tetracycline antibiotic; fluoroquinolone antibiotic; phenicol antibiotic	52.38	resistance-nodulation-cell division (RND) antibiotic efflux pump	496259	496408	149
Myco3a	MexR	sulfonamide antibiotic; penem; tetracycline antibiotic; aminocoumarin antibiotic; cephalosporin; macrolide antibiotic; carbapenem; cephamycin; peptide antibiotic; diaminopyrimidine antibiotic; penam; monobactam; fluoroquinolone antibiotic; phenicol antibiotic	50	resistance-nodulation-cell division (RND) antibiotic efflux pump	3422364	3423368	1004
Myco3b	MexR	sulfonamide antibiotic; penem; tetracycline antibiotic; aminocoumarin antibiotic; cephalosporin; macrolide antibiotic; carbapenem; cephamycin; peptide antibiotic; diaminopyrimidine antibiotic; penam; monobactam; fluoroquinolone antibiotic; phenicol antibiotic	50	resistance-nodulation-cell division (RND) antibiotic efflux pump	3422387	3423391	1004
Myco6	MexR	sulfonamide antibiotic; penem; tetracycline antibiotic; aminocoumarin antibiotic; cephalosporin; macrolide antibiotic; carbapenem; cephamycin; peptide antibiotic; diaminopyrimidine antibiotic; penam; monobactam; fluoroquinolone antibiotic; phenicol antibiotic	54.17	resistance-nodulation-cell division (RND) antibiotic efflux pump	374450	375454	1004
Myco4	MexR	sulfonamide antibiotic; penem; tetracycline antibiotic; aminocoumarin antibiotic; cephalosporin; macrolide antibiotic; carbapenem; cephamycin; peptide antibiotic; diaminopyrimidine antibiotic; penam; monobactam; fluoroquinolone antibiotic; phenicol antibiotic	54.17	resistance-nodulation-cell division (RND) antibiotic efflux pump	237409	238344	935
Myco1	MexR	sulfonamide antibiotic; penem; tetracycline antibiotic; aminocoumarin antibiotic; cephalosporin; macrolide antibiotic; carbapenem; cephamycin; peptide antibiotic; diaminopyrimidine antibiotic; penam; monobactam; fluoroquinolone antibiotic; phenicol antibiotic	54.17	resistance-nodulation-cell division (RND) antibiotic efflux pump	3045987	3046991	1004
Myco5	MexR	sulfonamide antibiotic; penem; tetracycline antibiotic; aminocoumarin antibiotic; cephalosporin; macrolide antibiotic; carbapenem; cephamycin; peptide antibiotic; diaminopyrimidine antibiotic; penam; monobactam; fluoroquinolone antibiotic; phenicol antibiotic	54.17	resistance-nodulation-cell division (RND) antibiotic efflux pump	103303	104238	935
Myco2a	MexR	sulfonamide antibiotic; penem; tetracycline antibiotic; aminocoumarin antibiotic; cephalosporin; macrolide antibiotic; carbapenem; cephamycin; peptide antibiotic; diaminopyrimidine antibiotic; penam; monobactam; fluoroquinolone antibiotic; phenicol antibiotic	54.17	resistance-nodulation-cell division (RND) antibiotic efflux pump	1109573	1110577	1004
Myco2b	MexR	sulfonamide antibiotic; penem; tetracycline antibiotic; aminocoumarin antibiotic; cephalosporin; macrolide antibiotic; carbapenem; cephamycin; peptide antibiotic; diaminopyrimidine antibiotic; penam; monobactam; fluoroquinolone antibiotic; phenicol antibiotic	54.17	resistance-nodulation-cell division (RND) antibiotic efflux pump	1108942	1109946	1004
Myco7	MexR	sulfonamide antibiotic; penem; tetracycline antibiotic; aminocoumarin antibiotic; cephalosporin; macrolide antibiotic; carbapenem; cephamycin; peptide antibiotic; diaminopyrimidine antibiotic; penam; monobactam; fluoroquinolone antibiotic; phenicol antibiotic	54.17	resistance-nodulation-cell division (RND) antibiotic efflux pump	4716524	4717459	935
Myco3a	mexP	macrolide antibiotic; carbapenem; acridine dye; diaminopyrimidine antibiotic; tetracycline antibiotic; phenicol antibiotic	50	resistance-nodulation-cell division (RND) antibiotic efflux pump	4895570	4896577	1007
Myco3a	mexP	macrolide antibiotic; carbapenem; acridine dye; diaminopyrimidine antibiotic; tetracycline antibiotic; phenicol antibiotic	57.14	resistance-nodulation-cell division (RND) antibiotic efflux pump	1548348	1549541	1193
Myco3b	mexP	macrolide antibiotic; carbapenem; acridine dye; diaminopyrimidine antibiotic; tetracycline antibiotic; phenicol antibiotic	50	resistance-nodulation-cell division (RND) antibiotic efflux pump	4895467	4896474	1007
Myco3b	mexP	macrolide antibiotic; carbapenem; acridine dye; diaminopyrimidine antibiotic; tetracycline antibiotic; phenicol antibiotic	57.14	resistance-nodulation-cell division (RND) antibiotic efflux pump	1548350	1549543	1193
Myco6	mexP	macrolide antibiotic; carbapenem; acridine dye; diaminopyrimidine antibiotic; tetracycline antibiotic; phenicol antibiotic	50	resistance-nodulation-cell division (RND) antibiotic efflux pump	1859013	1860020	1007
Myco6	mexP	macrolide antibiotic; carbapenem; acridine dye; diaminopyrimidine antibiotic; tetracycline antibiotic; phenicol antibiotic	57.14	resistance-nodulation-cell division (RND) antibiotic efflux pump	1412594	1413787	1193
Myco4	mexP	macrolide antibiotic; carbapenem; acridine dye; diaminopyrimidine antibiotic; tetracycline antibiotic; phenicol antibiotic	50	resistance-nodulation-cell division (RND) antibiotic efflux pump	155778	156785	1007
Myco1	mexP	macrolide antibiotic; carbapenem; acridine dye; diaminopyrimidine antibiotic; tetracycline antibiotic; phenicol antibiotic	50	resistance-nodulation-cell division (RND) antibiotic efflux pump	4557809	4558816	1007
Myco5	mexP	macrolide antibiotic; carbapenem; acridine dye; diaminopyrimidine antibiotic; tetracycline antibiotic; phenicol antibiotic	50	resistance-nodulation-cell division (RND) antibiotic efflux pump	27594	28601	1007
Myco2a	mexP	macrolide antibiotic; carbapenem; acridine dye; diaminopyrimidine antibiotic; tetracycline antibiotic; phenicol antibiotic	57.89	resistance-nodulation-cell division (RND) antibiotic efflux pump	128674	128976	302
Myco2a	mexP	macrolide antibiotic; carbapenem; acridine dye; diaminopyrimidine antibiotic; tetracycline antibiotic; phenicol antibiotic	50	resistance-nodulation-cell division (RND) antibiotic efflux pump	423055	424062	1007
Myco2a	mexP	macrolide antibiotic; carbapenem; acridine dye; diaminopyrimidine antibiotic; tetracycline antibiotic; phenicol antibiotic	54.55	resistance-nodulation-cell division (RND) antibiotic efflux pump	3492675	3493196	521
Myco2b	mexP	macrolide antibiotic; carbapenem; acridine dye; diaminopyrimidine antibiotic; tetracycline antibiotic; phenicol antibiotic	57.89	resistance-nodulation-cell division (RND) antibiotic efflux pump	4910338	4910640	302
Myco2b	mexP	macrolide antibiotic; carbapenem; acridine dye; diaminopyrimidine antibiotic; tetracycline antibiotic; phenicol antibiotic	54.55	resistance-nodulation-cell division (RND) antibiotic efflux pump	3492043	3492564	521
Myco2b	mexP	macrolide antibiotic; carbapenem; acridine dye; diaminopyrimidine antibiotic; tetracycline antibiotic; phenicol antibiotic	50	resistance-nodulation-cell division (RND) antibiotic efflux pump	4615252	4616259	1007
Myco7	mexP	macrolide antibiotic; carbapenem; acridine dye; diaminopyrimidine antibiotic; tetracycline antibiotic; phenicol antibiotic	50	resistance-nodulation-cell division (RND) antibiotic efflux pump	3227753	3228760	1007
Myco3a	MexL	triclosan; macrolide antibiotic; tetracycline antibiotic	57.14	resistance-nodulation-cell division (RND) antibiotic efflux pump	1866296	1867072	776
Myco3a	MexL	triclosan; macrolide antibiotic; tetracycline antibiotic	48.48	resistance-nodulation-cell division (RND) antibiotic efflux pump	1207999	1208730	731
Myco3b	MexL	triclosan; macrolide antibiotic; tetracycline antibiotic	57.14	resistance-nodulation-cell division (RND) antibiotic efflux pump	1866298	1867074	776
Myco3b	MexL	triclosan; macrolide antibiotic; tetracycline antibiotic	48.48	resistance-nodulation-cell division (RND) antibiotic efflux pump	1208002	1208733	731
Myco6	MexL	triclosan; macrolide antibiotic; tetracycline antibiotic	46.3	resistance-nodulation-cell division (RND) antibiotic efflux pump	2356509	2357087	578
Myco1	MexL	triclosan; macrolide antibiotic; tetracycline antibiotic	45.45	resistance-nodulation-cell division (RND) antibiotic efflux pump	945059	945823	764
Myco1	MexL	triclosan; macrolide antibiotic; tetracycline antibiotic	46.3	resistance-nodulation-cell division (RND) antibiotic efflux pump	2256071	2256658	587
Myco5	MexL	triclosan; macrolide antibiotic; tetracycline antibiotic	46.3	resistance-nodulation-cell division (RND) antibiotic efflux pump	67994	68572	578
Myco5	MexL	triclosan; macrolide antibiotic; tetracycline antibiotic	45.45	resistance-nodulation-cell division (RND) antibiotic efflux pump	100711	101442	731
Myco2a	MexL	triclosan; macrolide antibiotic; tetracycline antibiotic	45.45	resistance-nodulation-cell division (RND) antibiotic efflux pump	3319177	3319908	731
Myco2b	MexL	triclosan; macrolide antibiotic; tetracycline antibiotic	45.45	resistance-nodulation-cell division (RND) antibiotic efflux pump	3318545	3319276	731
Myco7	MexL	triclosan; macrolide antibiotic; tetracycline antibiotic	45.45	resistance-nodulation-cell division (RND) antibiotic efflux pump	1924027	1924758	731
Myco3a	MexK	triclosan; macrolide antibiotic; tetracycline antibiotic	45.83	resistance-nodulation-cell division (RND) antibiotic efflux pump	324322	324996	674
Myco3b	MexK	triclosan; macrolide antibiotic; tetracycline antibiotic	45.83	resistance-nodulation-cell division (RND) antibiotic efflux pump	324322	324996	674
Myco6	MexK	triclosan; macrolide antibiotic; tetracycline antibiotic	45.83	resistance-nodulation-cell division (RND) antibiotic efflux pump	313179	313853	674
Myco7	MexK	triclosan; macrolide antibiotic; tetracycline antibiotic	45.83	resistance-nodulation-cell division (RND) antibiotic efflux pump	2767372	2768046	674
Myco3a	MexD	penam; aminocoumarin antibiotic; macrolide antibiotic; phenicol antibiotic; cephalosporin; diaminopyrimidine antibiotic; tetracycline antibiotic; fluoroquinolone antibiotic; aminoglycoside antibiotic	45.45	resistance-nodulation-cell division (RND) antibiotic efflux pump	1269404	1269697	293
Myco3b	MexD	penam; aminocoumarin antibiotic; macrolide antibiotic; phenicol antibiotic; cephalosporin; diaminopyrimidine antibiotic; tetracycline antibiotic; fluoroquinolone antibiotic; aminoglycoside antibiotic	45.45	resistance-nodulation-cell division (RND) antibiotic efflux pump	1269407	1269700	293
Myco6	MexD	penam; aminocoumarin antibiotic; macrolide antibiotic; phenicol antibiotic; cephalosporin; diaminopyrimidine antibiotic; tetracycline antibiotic; fluoroquinolone antibiotic; aminoglycoside antibiotic	47.62	resistance-nodulation-cell division (RND) antibiotic efflux pump	1741511	1742935	1424
Myco4	MexD	penam; aminocoumarin antibiotic; macrolide antibiotic; phenicol antibiotic; cephalosporin; diaminopyrimidine antibiotic; tetracycline antibiotic; fluoroquinolone antibiotic; aminoglycoside antibiotic	62.5	resistance-nodulation-cell division (RND) antibiotic efflux pump	726318	727166	848
Myco4	MexD	penam; aminocoumarin antibiotic; macrolide antibiotic; phenicol antibiotic; cephalosporin; diaminopyrimidine antibiotic; tetracycline antibiotic; fluoroquinolone antibiotic; aminoglycoside antibiotic	47.37	resistance-nodulation-cell division (RND) antibiotic efflux pump	740248	740646	398
Myco5	MexD	penam; aminocoumarin antibiotic; macrolide antibiotic; phenicol antibiotic; cephalosporin; diaminopyrimidine antibiotic; tetracycline antibiotic; fluoroquinolone antibiotic; aminoglycoside antibiotic	52.38	resistance-nodulation-cell division (RND) antibiotic efflux pump	59465	59881	416
Myco2a	MexD	penam; aminocoumarin antibiotic; macrolide antibiotic; phenicol antibiotic; cephalosporin; diaminopyrimidine antibiotic; tetracycline antibiotic; fluoroquinolone antibiotic; aminoglycoside antibiotic	47.37	resistance-nodulation-cell division (RND) antibiotic efflux pump	932971	933369	398
Myco2a	MexD	penam; aminocoumarin antibiotic; macrolide antibiotic; phenicol antibiotic; cephalosporin; diaminopyrimidine antibiotic; tetracycline antibiotic; fluoroquinolone antibiotic; aminoglycoside antibiotic	62.5	resistance-nodulation-cell division (RND) antibiotic efflux pump	919041	919889	848
Myco2b	MexD	penam; aminocoumarin antibiotic; macrolide antibiotic; phenicol antibiotic; cephalosporin; diaminopyrimidine antibiotic; tetracycline antibiotic; fluoroquinolone antibiotic; aminoglycoside antibiotic	47.37	resistance-nodulation-cell division (RND) antibiotic efflux pump	932971	933369	398
Myco2b	MexD	penam; aminocoumarin antibiotic; macrolide antibiotic; phenicol antibiotic; cephalosporin; diaminopyrimidine antibiotic; tetracycline antibiotic; fluoroquinolone antibiotic; aminoglycoside antibiotic	62.5	resistance-nodulation-cell division (RND) antibiotic efflux pump	919041	919889	848
Myco7	MexD	penam; aminocoumarin antibiotic; macrolide antibiotic; phenicol antibiotic; cephalosporin; diaminopyrimidine antibiotic; tetracycline antibiotic; fluoroquinolone antibiotic; aminoglycoside antibiotic	50	resistance-nodulation-cell division (RND) antibiotic efflux pump	4543248	4544267	1019
Myco3a	MexB	sulfonamide antibiotic; penem; tetracycline antibiotic; aminocoumarin antibiotic; cephalosporin; macrolide antibiotic; carbapenem; cephamycin; peptide antibiotic; diaminopyrimidine antibiotic; penam; phenicol antibiotic; monobactam; fluoroquinolone antibiotic	48.28	resistance-nodulation-cell division (RND) antibiotic efflux pump	371592	371891	299
Myco3a	MexB	sulfonamide antibiotic; penem; tetracycline antibiotic; aminocoumarin antibiotic; cephalosporin; macrolide antibiotic; carbapenem; cephamycin; peptide antibiotic; diaminopyrimidine antibiotic; penam; phenicol antibiotic; monobactam; fluoroquinolone antibiotic	47.83	resistance-nodulation-cell division (RND) antibiotic efflux pump	2902661	2903161	500
Myco3a	MexB	sulfonamide antibiotic; penem; tetracycline antibiotic; aminocoumarin antibiotic; cephalosporin; macrolide antibiotic; carbapenem; cephamycin; peptide antibiotic; diaminopyrimidine antibiotic; penam; phenicol antibiotic; monobactam; fluoroquinolone antibiotic	48	resistance-nodulation-cell division (RND) antibiotic efflux pump	2960931	2962058	1127
Myco3b	MexB	sulfonamide antibiotic; penem; tetracycline antibiotic; aminocoumarin antibiotic; cephalosporin; macrolide antibiotic; carbapenem; cephamycin; peptide antibiotic; diaminopyrimidine antibiotic; penam; phenicol antibiotic; monobactam; fluoroquinolone antibiotic	48.28	resistance-nodulation-cell division (RND) antibiotic efflux pump	371592	371891	299
Myco3b	MexB	sulfonamide antibiotic; penem; tetracycline antibiotic; aminocoumarin antibiotic; cephalosporin; macrolide antibiotic; carbapenem; cephamycin; peptide antibiotic; diaminopyrimidine antibiotic; penam; phenicol antibiotic; monobactam; fluoroquinolone antibiotic	48	resistance-nodulation-cell division (RND) antibiotic efflux pump	2960954	2962081	1127
Myco3b	MexB	sulfonamide antibiotic; penem; tetracycline antibiotic; aminocoumarin antibiotic; cephalosporin; macrolide antibiotic; carbapenem; cephamycin; peptide antibiotic; diaminopyrimidine antibiotic; penam; phenicol antibiotic; monobactam; fluoroquinolone antibiotic	47.83	resistance-nodulation-cell division (RND) antibiotic efflux pump	2902684	2903184	500
Myco6	MexB	sulfonamide antibiotic; penem; tetracycline antibiotic; aminocoumarin antibiotic; cephalosporin; macrolide antibiotic; carbapenem; cephamycin; peptide antibiotic; diaminopyrimidine antibiotic; penam; phenicol antibiotic; monobactam; fluoroquinolone antibiotic	48	resistance-nodulation-cell division (RND) antibiotic efflux pump	2724741	2725868	1127
Myco6	MexB	sulfonamide antibiotic; penem; tetracycline antibiotic; aminocoumarin antibiotic; cephalosporin; macrolide antibiotic; carbapenem; cephamycin; peptide antibiotic; diaminopyrimidine antibiotic; penam; phenicol antibiotic; monobactam; fluoroquinolone antibiotic	47.83	resistance-nodulation-cell division (RND) antibiotic efflux pump	2664180	2664680	500
Myco6	MexB	sulfonamide antibiotic; penem; tetracycline antibiotic; aminocoumarin antibiotic; cephalosporin; macrolide antibiotic; carbapenem; cephamycin; peptide antibiotic; diaminopyrimidine antibiotic; penam; phenicol antibiotic; monobactam; fluoroquinolone antibiotic	56.52	resistance-nodulation-cell division (RND) antibiotic efflux pump	1941864	1942385	521
Myco6	MexB	sulfonamide antibiotic; penem; tetracycline antibiotic; aminocoumarin antibiotic; cephalosporin; macrolide antibiotic; carbapenem; cephamycin; peptide antibiotic; diaminopyrimidine antibiotic; penam; phenicol antibiotic; monobactam; fluoroquinolone antibiotic	48.28	resistance-nodulation-cell division (RND) antibiotic efflux pump	361934	362233	299
Myco4	MexB	sulfonamide antibiotic; penem; tetracycline antibiotic; aminocoumarin antibiotic; cephalosporin; macrolide antibiotic; carbapenem; cephamycin; peptide antibiotic; diaminopyrimidine antibiotic; penam; phenicol antibiotic; monobactam; fluoroquinolone antibiotic	48	resistance-nodulation-cell division (RND) antibiotic efflux pump	2794679	2795806	1127
Myco4	MexB	sulfonamide antibiotic; penem; tetracycline antibiotic; aminocoumarin antibiotic; cephalosporin; macrolide antibiotic; carbapenem; cephamycin; peptide antibiotic; diaminopyrimidine antibiotic; penam; phenicol antibiotic; monobactam; fluoroquinolone antibiotic	47.83	resistance-nodulation-cell division (RND) antibiotic efflux pump	2734255	2734755	500
Myco4	MexB	sulfonamide antibiotic; penem; tetracycline antibiotic; aminocoumarin antibiotic; cephalosporin; macrolide antibiotic; carbapenem; cephamycin; peptide antibiotic; diaminopyrimidine antibiotic; penam; phenicol antibiotic; monobactam; fluoroquinolone antibiotic	48.28	resistance-nodulation-cell division (RND) antibiotic efflux pump	307341	307640	299
Myco1	MexB	sulfonamide antibiotic; penem; tetracycline antibiotic; aminocoumarin antibiotic; cephalosporin; macrolide antibiotic; carbapenem; cephamycin; peptide antibiotic; diaminopyrimidine antibiotic; penam; phenicol antibiotic; monobactam; fluoroquinolone antibiotic	48	resistance-nodulation-cell division (RND) antibiotic efflux pump	2599716	2600843	1127
[truncated: 162 more rows]

## Sheet: Moxifloxacin
id	Best_Hit_ARO	Drug Class	Best_Identities	AMR Gene Family	Start	Stop	length
[truncated: 566 more rows]

## Sheet: TMP-SMX
id	Best_Hit_ARO	Drug Class	Best_Identities	AMR Gene Family	Start	Stop	length
[truncated: 69 more rows]
